# Supplementary material for: Influential Parameters for the Analysis of Intracellular Parasite Metabolomics
Source: mSphere. 2018 Apr 18;3(2):e00097-18. doi: 10.1128/mSphere.00097-18 (PMC5907652; doi:10.1128/mSphere.00097-18)
Supplement: TABLE S1 [file sph002182519st1.xlsx]

## Sheet: met_methods_raw_data
PATHWAY_SORTORDER	BIOCHEMICAL	SUPER_PATHWAY	SUB_PATHWAY	COMP_ID	PLATFORM	CHEMICAL_ID	RI	MASS	CAS	PUBCHEM	CHEMSPIDER	KEGG	Group HMDB_ID	Dd2_B	Dd2_C	Dd2_D	Dd2_F	Dd2_G	C12_A_1R	C12_B	C12_C	C12_D	C12_E	C710_A1	C710_B	C710_C	C710_E	C710_H	BAT_A_minus	BAT_B_minus	BAT_C_minus	BAT_D_minus	BAT_E_minus	BAT_A_plus	BAT_B_plus	BAT_C_plus	BAT_D_plus	BAT_E_plus	PUR_A_minus	PUR_B_minus	PUR_C_minus	PUR_D_minus	PUR_E_minus	PUR_A_plus	PUR_B_plus	PUR_C_plus	PUR_D_plus	PUR_E_plus
1543	12-dilinoleoyl-GPC (18:2/18:2)	Lipid	Phospholipid Metabolism	52603	LC/MS Pos Late	100008903	2006	782.569	998-06-1	5288075	4450312			9958462	25412194	13177095	19067852	28021056	4535353	24644210	9740418	17436072	6645998	14456310	20299616	10263421	4823600	13067917	3704772	5552792	6029829	3079520	5602949	6545813	3285832	5931838	3653526	5062160	7504818	4326758	6280981	5413780	4731176	5639953	3161480	5982225	4737595	5383388
1544	12-dilinoleoyl-GPE (18:2/18:2)*	Lipid	Phospholipid Metabolism	53174	LC/MS Pos Late	100009217	2083	740.522		9546812	7825762			6843417	11541434	7762372	11031479	13970843	2812501	13304280	5026699	11566811	4078797	6055237	12293032	6155094	2483132	7815246	2258555	4578786	4090234	2023171	6605658	3480955	2975931	3492813	2552838	4853608	7435392	2913231	4384104	5355662	5748747	8811629	2009542	4313012	4208286	6005319
1483	12-dioleoyl-GPC (18:1/18:1)*	Lipid	Phospholipid Metabolism	52457	LC/MS Pos Late	100008905	2346	786.601	4235-95-4	10350317	8525772			22009348	45214840	29994254	22051146	31978024	11310244	41642640	24722236	40215892	19160890	24632840	40586864	25219648	14662666	19026470	5127674	9679877	11388501	6250355	14703085	7882383	5728486	11724475	7188406	11119395	6485177	6056389	6330135	12914057	11970508	5547437	3588419	6915175	8409939	9409878
1527	12-dioleoyl-GPE (18:1/18:1)	Lipid	Phospholipid Metabolism	52609	LC/MS Pos Late	100008906	2485	744.554	2004-05-01	9546757	7825707			31241744	51176972	29604998	30136958	34285728	13185988	50507156	23311816	50948120	16798860	23938760	44672128	29721968	11635644	21788528	8623863	12899570	12369842	7356482	18022650	13916072	9904381	11914225	8633392	15336142	9554933	10146428	14051220	14607504	17504280	11171900	7897876	13243464	14012467	15532676
1476	12-dipalmitoyl-GPC (16:0/16:0)	Lipid	Phospholipid Metabolism	19130	LC/MS Pos Late	100000657	2365	734.569	63-89-8	452110	398235		HMDB00564	269271488	379017760	339221216	382882112	352081088	147903680	340334208	228975024	449594272	250385792	299149920	318698688	291886272	170844464	333808320	34688456	43835304	52047820	31122960	62545692	47479364	30867660	46223624	33482458	46712300	30403298	39522676	39943200	58753908	48709660	34895944	28427224	40083904	45272392	41174356
1548	12-distearoyl-GPC (18:0/18:0)	Lipid	Phospholipid Metabolism	19132	LC/MS Pos Late	100000660	3066	790.632	816-94-4	94190	85004			4657727	13353535	8831706	21057492	12969396	2125226	9444248	6087458	9970408	9707047	9446492	10152973	6725545	8427864	10092812	396467	853304	845349	400462	900659	721760	573492	777079	474031	852307	634062	621677	607704	833503	795780	841502	429022	617272	703399	748873
1726	1-(1-enyl-oleoyl)-GPE (P-18:1)*	Lipid	Lysoplasmalogen	44621	LC/MS Neg	100005372	6250	462.299							223393		663388			246780		2155597			157411
1714	1-(1-enyl-palmitoyl)-2-arachidonoyl-GPC (P-16:0/20:4)*	Lipid	Plasmalogen	52689	LC/MS Pos Late	100009014	2154	766.575			24767495			1838143	2724148	2274957	3232497	3034070	558132	3007233	1609518	2600613	2113475	1813431	2283162	1623856	1242120	2123174	2310264	3060640	3342591	1883264	3402829	5013012	2106313	3493483	1851008	3099786	2076647	3005415	4490116	2614540	2889401	2373796	2027143	4582103	2536718	3286512
1708	1-(1-enyl-palmitoyl)-2-arachidonoyl-GPE (P-16:0/20:4)*	Lipid	Plasmalogen	52673	LC/MS Pos Late	100009002	2270	724.528			24769238			6093250	10282042	7855094	9548219	9609771	2228860	11689831	7109264	11865078	6578088	6533840	8356461	6744293	3783097	7247127	19183084	20183000	23332126	12946897	24333706	26840846	15307956	22451724	15292080	19028752	16518902	19644542	24690394	18556034	21593364	15960573	14811360	22600212	17341698	22387788
1715	1-(1-enyl-palmitoyl)-2-linoleoyl-GPC (P-16:0/18:2)*	Lipid	Plasmalogen	52682	LC/MS Pos Late	100009009	2226	742.575			24767486			1505126	3182771	2056862	4027279	3621025	428420	4156870	1226784	2945956	1312782	1673118	2589497	1447095	869184	1985836	2396443	3204482	3851053	1830491	2611143	4693883	2265146	3711959	1875227	2377177	1704736	2537753	4233006	2074601	2474280	2136154	1605965	3931001	1940214	2489083
1705	1-(1-enyl-palmitoyl)-2-linoleoyl-GPE (P-16:0/18:2)*	Lipid	Plasmalogen	52677	LC/MS Pos Late	100009069	2351	700.528			24769229			745402	1055025	1100782	1688108	1045275	186639	1419994	740454	1312180	901227	889609	950869	728000	467755	856501	1936292	3421889	3398224	1799036	3192782	2724474	2435197	3343043	2235541	2372466	2191789	2015969	3029649	2483317	2822287	2161153	1656025	2684368	2053907	3186786
1710	1-(1-enyl-palmitoyl)-2-oleoyl-GPC (P-16:0/18:1)*	Lipid	Plasmalogen	52478	LC/MS Pos Late	100009007	2443	744.59						3219403	11202992	4556738	11927835	15893861	1138407	12738324	3559603	9586317	7699329	7155135	8782669	3926540	3290544	8683499	1919343	3052839	3341542	1617648	4480476	4734853	2147869	3118451	1773931	3685461	2709367	2604171	4039767	3527107	3951681	3500427	1567475	3594506	2988507	4446404
1704	1-(1-enyl-palmitoyl)-2-oleoyl-GPE (P-16:0/18:1)*	Lipid	Plasmalogen	52477	LC/MS Pos Late	100009005	2600	702.543			24769228			4505225	8388619	6262028	8279627	10267833	1228160	8997854	4619952	8800273	4892923	6824523	6472871	4804273	2506737	7144280	8753730	10750304	12519603	6505695	13407192	13464949	8312082	11845756	7932960	10074735	8579061	8698232	12788929	10522914	11972383	8951426	7086905	11778375	9242080	12852312
1706	1-(1-enyl-palmitoyl)-2-palmitoyl-GPC (P-16:0/16:0)*	Lipid	Plasmalogen	52716	LC/MS Pos Late	100009162	2454	718.575		11146967	9322076			422327	1296031	626433	1141499	1515422		1506237	469072		505506	530295	910214		299198		855678	1146395	1087288	530846	1067581	1657779	766555	996837	518928	892597	736585	996737	1530713		1058822	814045	799157	1497309	749690	1002077
1723	1-(1-enyl-palmitoyl)-GPC (P-16:0)*	Lipid	Lysoplasmalogen	52474	LC/MS Pos Late	100002875	1547	480.345		10917802	9093054			186033	350114	237838	271616	324117		454978	151317	372153	77335	159643	298438	191733	86673	169868		93427	89687	47464	93243	120010	68855	98063	70228	78813			112784	84570				98296	64923	113381
1724	1-(1-enyl-palmitoyl)-GPE (P-16:0)*	Lipid	Lysoplasmalogen	39270	LC/MS Pos Late	100003000	1558	438.298			10471193			67179	227346	122980	210175	181590		242451	80117	212100	82532	110909	136018	85973		116044		79107	83602		98444	147454	58383	77409		58376	73449		95473	57789				84779	51411	97765
1718	1-(1-enyl-stearoyl)-2-arachidonoyl-GPE (P-18:0/20:4)*	Lipid	Plasmalogen	52475	LC/MS Pos Late	100008999	2511	752.559		9547058	7826008		HMDB05779	11092276	18840244	15210384	20695116	20672894	5880816	21019792	13302189	20748324	14554499	12760906	15548010	10298228	8642291	14390851	31309390	36196248	41827992	25366208	44751060	44306624	30945538	40197868	28048140	36516688	33079236	29883836	41534416	34295300	44263436	31074208	24416132	40435352	33795676	42679132
1713	1-(1-enyl-stearoyl)-2-linoleoyl-GPE (P-18:0/18:2)*	Lipid	Plasmalogen	52748	LC/MS Pos Late	100009225	2633	728.559			24769261			768101	954414	1040592	1605742	1338815	269540	1327143	640497	1151091	669180	932285	984484	725919	464984	1122741	1424937	2515669	3284004	1520427	4173366	1526039	1753539	3607117	2130681	2312425	1760685	1149519	1531028	3392986	2337291	1430793	1173117	1896824	2237890	3780746
1712	1-(1-enyl-stearoyl)-2-oleoyl-GPE (P-18:0/18:1)	Lipid	Plasmalogen	52614	LC/MS Pos Late	100008919	2950	730.575	144371-68-6		24769260			3607393	7512956	5156859	7597049	9916295	910959	8017851	3756410	8227733	4205587	6129791	5774933	3918872	2102732	6938632	8170947	12179168	12993146	6594355	12704400	13329112	8969273	12058180	8043989	9746209	7997813	8536265	11846760	10085979	11333696	8412083	6636368	10532840	8780230	12372470
1728	1-(1-enyl-stearoyl)-GPE (P-18:0)*	Lipid	Lysoplasmalogen	39271	LC/MS Neg	100003001	6500	464.315						400498	1389180	620105	3965397	1098971		1125451	301658	3982900	145936	413282	1048552	396307	44530	187241	133326	708658	190367		53254	185425	145422	174458		124785	101142	77307		141863	164569	54499	103694	236755	125127	136874
1684	1-arachidonoyl-GPA (20:4)	Lipid	Lysolipid	46325	LC/MS Neg	100004442	5499	457.236	799268-65-8					123025	113018	125422	385700	146011	117062	101824	197755	175533	129739	249052	125919	271153	83447	123244	140252	214243	186706	79288	186427	204150	133350	108569	73550	170449	211120	254318	175912	244753	165284	180017	93232	263962	183373	190612
1652	1-arachidonoyl-GPE (20:4n6)*	Lipid	Lysolipid	35186	LC/MS Neg	100001571	5874	500.278		42607465	21403171		HMDB11517	2493974	3184618	1640442	5157771	2018589	1106668	2462631	1617787	6085052	1573537	1609856	2921046	2102451	517750	820446	2387166	5223109	2707972	718051	1859259	2590564	2319973	1739166	907298	2639572	2350706	2002504	1062853	2265649	2460858	1644946	1830231	2860461	2070850	2475747
1673	1-arachidonoyl-GPI (20:4)*	Lipid	Lysolipid	34214	LC/MS Neg	100001654	5482	619.289					HMDB61690	9291683	12847632	10140424	28831118	16692727	3241679	15823712	6965174	32642924	4660318	17276240	13830636	7173050	4244022	10327945	216485	1514011	369448	268334	856751	220232	202528	240960	241210	306024	103632	370747	150429	691116	365874		218881		170299	128583
1750	1-arachidonylglycerol (20:4)	Lipid	Monoacylglycerol	34397	LC/MS Neg	100001433	6450	303.233	35474-99-8	5282281	4445452	C13857	HMDB11572	578671	277024	455002	2809076	686118		422696		3523808	457011	333452	535406	2158592		276391			662998										220124
1551	1-linoleoyl-2-arachidonoyl-GPC (18:2/20:4n6)*	Lipid	Phospholipid Metabolism	52710	LC/MS Pos Late	100009131	1969	806.569			24766809			5555280	11565987	7124447	10140720	13301761	2313230	10940294	6234240	10271977	6132279	11344302	9751002	5805461	3405735	8558878	1621548	2727368	3214327	1560440	2621575	2808989	1722583	3051846	1995905	2227430	2681991	1800472	3014243	2032215	1987528	1770118	1331852	3232945	1821746	2456558
1554	1-linoleoyl-2-arachidonoyl-GPE (18:2/20:4)*	Lipid	Phospholipid Metabolism	53189	LC/MS Pos Late	100009222	2030	764.522			24768565			5593826	5935932	5169029	7128384	8536316	2075063	9508399	3887508	5001106	3890307	5377251	6757641	4672945	3003147	6739425	5009809	7236740	7322932	3947807	7268129	8392972	4744767	6805749	4876811	5671016	7793170	5557962	8679967	5721143	6217948	8466671	4113999	7607013	5064918	6623144
1488	1-linoleoyl-2-linolenoyl-GPC (18:2/18:3)*	Lipid	Phospholipid Metabolism	53176	LC/MS Pos Late	100009343	1939	780.554			24766802			419010	1401612	671567	714392	1336902	229781	1106355	421753	674270	276703	600813	1068625	616388	185984	517100	96173	125582	175142	98338	172414	254303	59378	164250	108924	123518	226152	164895	179193	156057	147812	151216		209590	90852	141148
1699	1-linoleoyl-GPA (18:2)*	Lipid	Lysolipid	52690	LC/MS Neg	100009082	5483	433.236			24766514		HMDB07856	129025	114794	176530	220023	135558		78106	141614	188086		144874	132153	295782	72572	57418		153265	121836		90029	82944	134027	141753		47999	154846	142750	107894	94156	148824	197014	135987	285043	203670	119197
1614	1-linoleoyl-GPC (18:2)	Lipid	Lysolipid	34419	LC/MS Neg	100001395	6160	594.341		11988421	10160888	C04100	HMDB10386		668742	161945	658372	353577				806855		144760	361521	141976			189967	795777	643698		283288	448711		215655	142232	330422	229269	103347	333209		388953	461824	113995	947817	365015	795361
1648	1-linoleoyl-GPE (18:2)*	Lipid	Lysolipid	32635	LC/MS Neg	100001570	5900	476.278		52925130	21403170		HMDB11507	914737	1784746	610811	2875044	1186816	288641	1353549	550109	3338933	546077	605968	1997957	729228	121165	388111	338488	1349739	551983		409411	404528	507249	430990	148151	686608	345970	356732	140229	428010	474301	402515	277220	802384	400577	521064
1669	1-linoleoyl-GPI (18:2)*	Lipid	Lysolipid	36594	LC/MS Neg	100001778	5494	595.289						5502121	10098932	7221420	20085420	10561602	1801315	8869055	4616029	19668804	1726002	6790225	7803402	4792529	1188605	4154613	113166	799261	279639	259777	461006	202307	164628	387210	217192	198251	136488	395657	122201	532269	426025	470906	161133	233539	348756	207214
1678	1-linoleoyl-GPS (18:2)*	Lipid	Lysolipid	43676	LC/MS Neg	100004606	5500	520.268						456640	474572	541119	1103193	1699733		1358234	768447	1593996	352619	153842	569995	690141	68086	454458		101582			83812							121643		106170	65087
1747	1-linoleoylglycerol (18:2)	Lipid	Monoacylglycerol	27447	LC/MS Neg	100001040	6477	279.233	2277-28-3	5283469	4446589			982353	1529142	3403932		3639900	860116	1524519	645811	5061454	696903	1044775	1298677	3020760		2607993			930357	388498	1260842	981564				1070821		600911	3011442		666427	4018318		1133217		1991020
1742	1-margaroylglycerol (17:0)	Lipid	Monoacylglycerol	34391	LC/MS Neg	100001429	6571	269.249	68002-72-2	107036	96316			666437		139237	271139		214578		436433		268559		287022		139287					395669		342723	422018	245688	124114	273977			463678		188331	350551		230130	390255	433704
1769	1-oleoyl-2-linoleoyl-glycerol (18:1/18:2)	Lipid	Diacylglycerol	46798	LC/MS Pos Late	100002989	3115	636.556	106292-55-1		23975985			1311922	1284247	1067079	1561221	1086462	145598	1431159	493660	2013896	338588	645727	1221534	679516	220314	744601
1494	1-oleoyl-2-linoleoyl-GPC (18:1/18:2)*	Lipid	Phospholipid Metabolism	52453	LC/MS Pos Late	100008981	2165	784.585						23190774	38182548	27926012	30200988	32771754	13546340	37317064	22721164	32759654	17643050	31105362	38327480	22912900	15133032	23956784	9753606	15911579	16039539	9795826	20098860	15360322	11241511	15800263	10770103	17219220	14182008	11107734	13942953	16930768	15954069	14770509	8367751	13598183	15801940	17671484
1546	1-oleoyl-2-linoleoyl-GPE (18:1/18:2)*	Lipid	Phospholipid Metabolism	52687	LC/MS Pos Late	100009078	2270	742.538		9546753	7825703		HMDB05349	24747920	39086072	23476948	27543488	33929296	12902545	42543976	18795444	39739984	17297292	22414156	39224164	22164368	10850144	23325806	8957616	14237539	13058431	8120939	21323432	13131895	10641200	12546545	9020945	16940328	16607183	11748134	14313627	16796666	18742516	19392650	8671197	13485804	15548631	18205518
1770	1-oleoyl-3-linoleoyl-glycerol (18:1/18:2)	Lipid	Diacylglycerol	46799	LC/MS Pos Late	100002990	3223	636.556	104346-53-4					6232809	13517473	6825515	9434128	12086922	1168054	14407488	4179499	12217249	2177488	4242422	9923153	4204748	1320760	5253710		165639	44809		321740	54338				235337		207225		232569	191280		55082		233850	78083
1611	1-oleoyl-GPC (18:1)	Lipid	Lysolipid	48258	LC/MS Pos Late	100001272	1540	522.355	19420-56-5	16081932	17240641		HMDB02815	1080212	2379794	1121434	1690125	1603097	390872	1916200	865492	1939694	899753	1275816	1741744	1083274	587923	1054635	943266	1605496	2031228	1203067	1908389	1465596	1093435	2518036	1313763	2022331	914319	821140	1672571	1769720	1772258	1630703	552276	2420812	2091685	2518183
1644	1-oleoyl-GPE (18:1)	Lipid	Lysolipid	35628	LC/MS Neg	100001569	6125.1	478.294	89576-29-4	9547071	7826021		HMDB11506	834962	1948030	935506	3692402	1175803	290379	1452791	523164	7536943	525532	969844	1913720	932816	172405	252044	723996	2137525	864907	308619	628232	919780	776154	1794190	368884	546390	434805	693716	438375	1528612	731122	538334	420200	1175874	797155	841396
1691	1-oleoyl-GPG (18:1)*	Lipid	Lysolipid	45968	LC/MS Neg	100005716	5610	509.288						2009848	3798304	4843069	7532780	3065584	741912	3393905	2171338	6941223	775823	1543033	3062939	5144327	344376	915558
1667	1-oleoyl-GPI (18:1)*	Lipid	Lysolipid	36602	LC/MS Neg	100001777	5599	597.305						12987843	25293572	15466896	31966852	14270753	4319571	19352950	9442120	46035384	3257665	11031832	18132852	11873732	2136437	3820227	258840	1184658	335173	267814	860836	341737	179553	496453	193244	302647	207786	467934	114740	928782	746484	637796	186199	292742	557278	260284
1676	1-oleoyl-GPS (18:1)	Lipid	Lysolipid	19260	LC/MS Neg	100000630	5607	522.284		9547099	7826049			1599877	1973286	1712662	2910029	2378833	195085	3631008	1628851	5683522	651526	204210	1918834	2120178	136603	450466		246712			192562	53522						112669		90993	117103
1745	1-oleoylglycerol (18:1)	Lipid	Monoacylglycerol	21184	LC/MS Neg	100000924	6500	281.249	111-03-5	5283468	4446588		HMDB11567	4026934	2936111	3727129	12056985	4247582	5415991	4073212	2142090	5347176	3224984	3271657	6258139	10611937	677528	2641690			3863765	4664080	39829144	16019909		2136664	3685505	5776479	13948613		3599859	5679155		11284877		4187745	3841097	3710443
1538	1-palmitoleoyl-2-linoleoyl-GPC (16:1/18:2)*	Lipid	Phospholipid Metabolism	52683	LC/MS Pos Late	100009075	2003	756.554			24766675			2052877	7507920	4063728	4513062	9395476	1398834	5424470	2202783	6148277	929767	2767080	5001032	3302182	675097	2456309	632235	1361645	1546761	866496	1219113	1098317	876918	1514136	828622	1047054	815315	707682	1287648	863046	772896	862800	475273	1172499	740381	1061818
1484	1-palmitoyl-2-arachidonoyl-GPA (16:0/20:4)*	Lipid	Phospholipid Metabolism	52681	LC/MS Polar	100009071	914	695.466		9547168	7826111																		451044	702391	680394	314410	716181	602174	504220	686110	437977	474861	993093	518662	726539	596014	623545	1316072	483722	759422	529667	740178
1485	1-palmitoyl-2-arachidonoyl-GPC (16:0/20:4)	Lipid	Phospholipid Metabolism	52462	LC/MS Pos Late	100008914	2091	782.569	35418-58-7	10747814	8923140			142009344	204207232	175453392	255243536	252650336	55737120	216979104	140294864	247526576	156012048	206446208	179448480	153001552	90920408	215087536	41285432	61834224	77737896	37581220	75393304	73950032	40721880	74866128	45422108	63083044	44362804	45234952	70890336	63615748	59862840	48374020	32403536	65484232	50801952	69361824
1507	1-palmitoyl-2-arachidonoyl-GPE (16:0/20:4)*	Lipid	Phospholipid Metabolism	52464	LC/MS Pos Late	100008990	2198	740.522		9546800	7825750		HMDB05323	72625224	102669496	88220648	120786112	122305248	33580768	112697896	77088568	123182464	79212928	100858416	103780656	79759000	59123912	116141936	26750096	35642416	36114944	22881110	30865260	42526652	26577796	33464916	25203680	27141952	27420336	31849984	40007616	25531256	29962312	27626990	22435862	36393216	23710400	25895196
1535	1-palmitoyl-2-linolenoyl-GPC (16:0/18:3)*	Lipid	Phospholipid Metabolism	52684	LC/MS Pos Late	100009076	2034	756.554			24766646			6679804	22742740	14965962	20235836	25762978	3398520	15785318	6984888	19260456	4835591	8382184	12335298	10276218	3638974	9032689	1359726	3423307	3011240	1981662	3617878	2801234	2169549	3870742	2396935	2587332	2302427	2773076	2517779	2662047	2551413	2541413	1818484	2216666	2199092	2800567
1772	1-palmitoyl-2-linoleoyl-glycerol (16:0/18:2)*	Lipid	Diacylglycerol	52633	LC/MS Pos Late	100009052	3080	610.541		9543695	7822645		HMDB05207HMDB07103	1501660	1551930	1228481	2144128	1629783	141445	1383896	551360	2586643	379271	907080	1530422	818974	304936	996947
1558	1-palmitoyl-2-linoleoyl-GPA (16:0/18:2)*	Lipid	Phospholipid Metabolism	52679	LC/MS Polar	100009070	920	671.466		9547167	7826110		HMDB07860		59334	61225	85686							97255					649417	1124967	1067709	542479	1143371	846520	864353	1150900	798668	913472	1487719	781916	1093853	1046055	1214344	2207198	779827	1163335	950840	1391508
1479	1-palmitoyl-2-linoleoyl-GPC (16:0/18:2)	Lipid	Phospholipid Metabolism	42446	LC/MS Pos Late	1537	2160	758.569	40811-94-7	5287971	4450224			348976704	559626944	418343136	561596224	614624000	194156320	560577920	303105856	591790976	294448160	410067264	505605184	354058272	208513120	451753376	119848456	160834240	176416256	104849680	192231136	168331280	118161240	173173936	121336296	156004816	126735520	130725608	151071568	168620256	155309824	138275216	102029656	152086336	141672912	165311808
1509	1-palmitoyl-2-linoleoyl-GPE (16:0/18:2)	Lipid	Phospholipid Metabolism	42449	LC/MS Pos Late	100001870	2275	716.522		9546747	7825697		HMDB05322	124012408	186993712	169494864	219050080	217663840	69438832	213179296	118251128	238758032	103669648	134341184	198896864	140169280	77781032	179808208	20399324	32093228	30402252	19429888	40819400	28882978	21739504	29282944	21539600	32671454	28792004	26810158	28387880	33738460	33212560	31651304	19051832	25948464	27697052	30507832
1510	1-palmitoyl-2-linoleoyl-GPG (16:0/18:2)	Lipid	Phospholipid Metabolism	52628	LC/MS Polar	1543	717	745.503			21403027			3839845	17610718	7738960	10904618	20093196	3374459	14487889	4956552	11444148	2562689	6264335	12216998	5119965	2718531	5775878		106350	100838	117575	358229		114409		87703	324140		180422		345193	234628		34266		392889	68246
1496	1-palmitoyl-2-linoleoyl-GPI (16:0/18:2)	Lipid	Phospholipid Metabolism	52450	LC/MS Polar	1528	910	833.518			21403024			1612294	1574613	1576038	1937465	1815086	543277	1856799	1175205	2040677	952829	1458967	1757126	1231599	508148	1839087	312992	760948	695476	481609	567825	328870	423373	761338	570243	405462	217079	269030	278440	528038	390582	274215	247608	361597	424695	434736
1511	1-palmitoyl-2-linoleoyl-GPS (16:0/18:2)	Lipid	Phospholipid Metabolism	52618	LC/MS Pos Late	100001857	2450	760.512						7062947	6925949	6234119	11536953	11802861	1930130	12892488	6280505	11528175	5085630	3691007	6480695	4534975	2036540	8475613	421662	702643	819934	544851	1288544	443223	388586	816091	474045	1028616	932253	471583	510058	972554	955332	1181108	687243	668113	648317	1227155
1477	1-palmitoyl-2-oleoyl-GPC (16:0/18:1)	Lipid	Phospholipid Metabolism	52461	LC/MS Pos Late	1539	2358	760.585	26853-31-6;26853-31-6	6436017	4940699			514489024	795636416	629026304	718642752	672131264	268497728	760562816	449857888	837824064	434188416	525369056	688967360	567414400	318739136	539401344	123453472	183796816	197922000	120440320	244744320	181232768	133918904	198202736	136037056	188693408	114410808	148722496	158620720	213844352	195576032	129326952	103205008	155529296	174689488	188666912
1502	1-palmitoyl-2-oleoyl-GPE (16:0/18:1)	Lipid	Phospholipid Metabolism	19263	LC/MS Pos Late	1526	2509	718.538	26662-94-2	5283496	4446615		HMDB05320	138837456	207055264	182074464	200315424	187847008	72170016	207727072	129062032	244398816	110527456	139177248	188131840	154744048	87191752	157144480	39866776	51128216	51214044	30998220	65946568	57364104	40478872	48563456	36689000	57228928	44539064	47768712	56873844	55576812	64060392	49736408	38577568	55346664	49021884	58257232
1500	1-palmitoyl-2-oleoyl-GPG (16:0/18:1)	Lipid	Phospholipid Metabolism	52448	LC/MS Polar	100000641	745	747.519		5283509	4446626			5356664	27850392	10665368	11730180	20141760	5266160	20525212	7704294	14581140	3719008	7465975	18574728	7514866	4892279	6227782	458250	666093	386257	391100	994300	816499	386062	536108	384075	938826		602269	544875	898848	1044477	437666	216470	554846	1503911	402055
1529	1-palmitoyl-2-oleoyl-GPI (16:0/18:1)*	Lipid	Phospholipid Metabolism	52669	LC/MS Polar	100009066	893	835.534			24767668			3272511	3180276	3343578	3087205	2680147	1185369	3312620	2660338	3643528	1944276	2592004	3410213	2709295	1188878	3021050	712275	1039334	890800	726265	993368	722363	604095	879953	684506	864120	420678	678992	645453	873517	918331	437781	501108	643077	773037	695608
1559	1-palmitoyl-2-oleoyl-GPS (16:0/18:1)	Lipid	Phospholipid Metabolism	19261	LC/MS Pos Late	1531	2660	762.528	40290-44-6	5283499	4446618	C13880		18352690	26209122	19496684	26605670	26096462	5083456	31554544	18798852	31713026	14571851	7453459	20852856	13784462	6523279	17826704	2002474	1629870	2367258	1212506	3349717	2785662	1199008	2311173	1138956	2942014	1912343	2013064	2552843	2743834	3104963	2226697	2469471	3148717	2248296	2888484
1490	1-palmitoyl-2-palmitoleoyl-GPC (16:0/16:1)*	Lipid	Phospholipid Metabolism	52470	LC/MS Pos Late	100008984	2160	732.554						30596164	96019144	87836832	51753304	84323416	26735602	62091660	34593532	85522328	15742657	33100952	53653260	58594240	12165570	34840208	4886028	11017900	12014897	6665688	9311534	8601100	7147231	11000962	7530263	6695871	4197821	7268194	8381075	7533473	6286135	4442257	4512190	8317250	6007404	6123945
1526	1-palmitoyl-2-stearoyl-GPC (16:0/18:0)	Lipid	Phospholipid Metabolism	52616	LC/MS Pos Late	100008921	2653	762.601	59403-51-9		24766643			126448360	468165280	256306224	337712832	494310976	57663112	403759840	236479072	341889920	206420208	182698816	357580416	135882592	137070224	190233808	22258188	39297088	53232784	17955326	58539236	61355352	16482868	48291600	20699360	68090688	33241860	32179606	43477344	46331416	51717708	51323032	13788200	44960120	34213076	46261892
1773	1-palmitoyl-3-linoleoyl-glycerol (16:0/18:2)*	Lipid	Diacylglycerol	52634	LC/MS Pos Late	100009055	3197	610.541						6340508	13547833	7961739	12917949	14671855	1393310	12826672	3810216	13198234	2438807	5751935	9505416	4196225	1369225	6244110		124224	115124	80326	320655	55843		76991	76329	245656		92116		238128	99337				243467	67114
1681	1-palmitoyl-GPA (16:0)	Lipid	Lysolipid	34428	LC/MS Neg	100001445	5600	409.236	17618-08-5	6419701	4925335	C04036	HMDB00327				179782					119037							87457	244392	237567	39901	145714	191561	172533	262011	90962	162331	280087	150525	136799	179838	230207	476280	73533	270653	205720	347528
1603	1-palmitoyl-GPC (16:0)	Lipid	Lysolipid	33955	LC/MS Pos Late	100001263	1525	496.34	17364-16-8	86554	78064		HMDB10382	2529594	4402075	2314251	3284858	3011635	631251	3503305	1747925	3686390	1380188	2230023	3027342	2338868	1067864	2330393	7052567	14579889	14217724	8662372	15548161	15348702	9576905	17359242	9703668	16166569	8175832	7871041	15538926	13225809	15319759	10072535	6407968	16727135	18440532	22323112
1639	1-palmitoyl-GPE (16:0)	Lipid	Lysolipid	35631	LC/MS Pos Late	100001567	1544	454.293		9547069	7826019		HMDB11503	1157527	1943146	1499029	2220602	1996019	264544	1555672	930037	2615929	764066	1150694	1675946	1090753	454631	1257255	451150	770021	737215	403521	926473	745049	443501	758635	404951	580752	417255	447978	630860	718721	574799	501060	247979	890368	610437	678099
1686	1-palmitoyl-GPG (16:0)*	Lipid	Lysolipid	45970	LC/MS Neg	100005717	5570	483.273		3300276	2548639			1718367	4549947	5895962	25071358	4897297	477954	3508987	2608803	13313764	528362	1061908	3152365	1544188	311595	1364987		181226	80701		219823	88726	47670			73884	82665	123863		317931	158938	170192		109797	97668	97341
1662	1-palmitoyl-GPI (16:0)*	Lipid	Lysolipid	35305	LC/MS Neg	100001655	5564	571.289					HMDB61695	2161086	3435328	2864877	5574116	2372044	1191275	2960117	1428927	7245971	738602	1977855	2871474	1541309	352035	770473	127330	917113	476422	358511	513969	446396	323955	560679	257197	374780	297757	369005	146297	725726	622614	900891	193000	403985	710778	469722
1688	1-palmitoyl-GPS (16:0)*	Lipid	Lysolipid	46130	LC/MS Neg	100005805	5572	496.268		9547100	7826050			201610	403320	246171	1205192	337937		404386	162954	1046327	105199	110435	220514	147868																				68418
1478	1-stearoyl-2-arachidonoyl-GPC (18:0/20:4)	Lipid	Phospholipid Metabolism	42450	LC/MS Pos Late	100001869	2300	810.601	35418-59-8	16219824	17347139			38573400	69639656	60178612	112133368	105948144	12343002	72890256	42063564	78717536	58591688	74744976	64291504	49649004	39853872	80703632	19572812	29745362	37235152	16537398	41510372	38268324	19953466	36809740	21705336	34408760	24140038	21678062	33641560	31644600	32618316	23930062	15765235	31300492	25212836	39691784
1504	1-stearoyl-2-arachidonoyl-GPE (18:0/20:4)	Lipid	Phospholipid Metabolism	52447	LC/MS Pos Late	100008977	2424	768.554		5289133	4451158			55502720	80793056	61984804	85008432	99258472	24321974	89814400	50013344	89716640	63158004	82177896	81950096	61662936	46863376	81809944	23124392	29826404	33589812	19699392	28770996	35032272	21636980	31548874	23124416	23671180	20771864	25297484	28713700	25210920	27270624	16988696	19739010	28184860	21618144	25538932
1493	1-stearoyl-2-arachidonoyl-GPI (18:0/20:4)	Lipid	Phospholipid Metabolism	52449	LC/MS Polar	100000616	870	885.549			21403055			1448099	1385199	1180394	1683260	1601292	510682	1559647	1308426	1671435	1401303	1991817	1834455	1090072	1125766	1864686	719540	2101121	1605086	1599395	1305841	802296	1323680	1688048	1323291	1328135	554655	793439	827955	1087492	1586048	705053	542603	889254	1243033	1287623
1596	1-stearoyl-2-arachidonoyl-GPS (18:0/20:4)	Lipid	Phosphatidylserine (PS)	52235	LC/MS Pos Late	100001872	2565	812.544						24375330	45824544	30403200	48439832	59292432	12334088	51633968	36336764	50197736	35072376	33725808	39551384	23630348	22663622	47922880	71633680	87679648	99794776	61700024	90452936	100392448	74129984	90893184	71788168	78018432	68578352	67403336	95508664	75336120	88186608	57796392	56188076	91727280	73117384	87698464
1486	1-stearoyl-2-linoleoyl-GPC (18:0/18:2)*	Lipid	Phospholipid Metabolism	52452	LC/MS Pos Late	100008980	2380	786.601						75865656	119291872	99011552	165261168	165813184	39613256	118947128	66875264	105083448	87140400	108338728	113453752	81477824	74154936	122898400	51193044	85041096	93663472	49780188	106424480	85352792	65001812	89462272	61718192	91135736	73978944	64732684	84846088	87724904	98378416	80182240	49076548	81769328	79915248	106274232
1512	1-stearoyl-2-linoleoyl-GPE (18:0/18:2)*	Lipid	Phospholipid Metabolism	52446	LC/MS Pos Late	100008976	2522	744.554		9546749	7825699			48834888	79768256	53310964	84188464	84422864	23387164	81042256	34660552	74622648	48084532	61498748	76760152	48006356	37102168	65735840	5908045	9440434	9712577	5941392	14097500	7030539	7479587	8951430	6816315	10701263	9140059	9653967	7378567	12804424	11962264	8614575	6721675	7703611	10246677	11856822
1499	1-stearoyl-2-linoleoyl-GPI (18:0/18:2)	Lipid	Phospholipid Metabolism	52468	LC/MS Polar	100008994	910	861.55			24767694			3562136	4072602	2897845	4196614	3828853	1580923	4193755	2488503	3522981	2643718	3456281	4875733	2741586	1787573	3946272	356296	810276	703441	495655	802120	317969	444917	701954	560491	597967	215209	478812	324729	739700	658592	265423	305380	330692	621792	561334
1566	1-stearoyl-2-linoleoyl-GPS (18:0/18:2)	Lipid	Phospholipid Metabolism	53009	LC/MS Pos Late	100000642	2689	788.544		9547091	7826041			20390892	29019378	20775252	41999400	45251612	7124705	42946880	18795296	33641268	25461102	24531432	29934966	17519722	12907724	34659840	14770066	22365360	20386612	13080022	36234436	21008184	17967696	19864156	13476473	33423674	23568440	15840598	22654052	29812092	38336612	32585488	14590451	23299664	30441322	36005972
1481	1-stearoyl-2-oleoyl-GPC (18:0/18:1)	Lipid	Phospholipid Metabolism	52438	LC/MS Pos Late	100008904	2644	788.616	56421-10-4		24766704			331546816	395434528	416346272	513307168	400885376	74620472	442588416	247413072	528996448	315395904	419536576	335554432	379056960	129905544	458114240	61977128	63637028	178123936	37587524	284195232	77944176	33423358	167060224	68206792	149857280	83670736	64075648	61708720	213219952	97099280	84317424	42036120	62416124	69366632	224648800
1506	1-stearoyl-2-oleoyl-GPE (18:0/18:1)	Lipid	Phospholipid Metabolism	42448	LC/MS Pos Late	100001856	2858	746.569						55675488	112165440	69313184	99162512	91538640	23052872	107996680	42750544	104646936	51774776	66656972	91594200	63786056	38185184	63689520	13449989	20754132	20610462	10974069	28552208	21410160	14122295	19619940	12844161	22541692	14780844	18291828	19631800	24478820	25400966	15356888	13801341	19898176	20453940	25098302
1482	1-stearoyl-2-oleoyl-GPI (18:0/18:1)*	Lipid	Phospholipid Metabolism	52726	LC/MS Polar	100009181	922	863.566						3965125	3990230	3486323	4330833	3324709	1986041	3897455	2967293	3123584	3545703	4074663	5482615	3467282	2765624	4127049
1609	1-stearoyl-GPC (18:0)	Lipid	Lysolipid	33961	LC/MS Pos Late	100001271	1606	524.371	19420-57-6	497299	435389		HMDB10384	276356	723498	946866	833097	599837	370061	371130	308139	428932	359272	435052	414579	534007	749393	392311	6095286	10748904	11741180	7893580	12844776	14544066	7540370	14758120	8873459	12393686	6713019	6484469	12717764	11423080	12048177	7890761	5444676	13588542	12381940	15138208
1642	1-stearoyl-GPE (18:0)	Lipid	Lysolipid	42398	LC/MS Pos Late	100001461	1626	482.324	69747-55-3	9547068	7826018		HMDB11130	561380	1083372	854422	987860	837375	165696	697719	439179	1050259	418284	673809	779405	648348	551528	568624	390521	810934	907499	624404	991627	903352	486409	997986	638378	785381	587731	536818	947964	747829	905935	540131	413547	980265	694519	1195830
1689	1-stearoyl-GPG (18:0)	Lipid	Lysolipid	34437	LC/MS Neg	100001462	5816	511.304			21403138			888827	3751035	3743716	21816156	3224906	547680	2232736	2366014	9172020	298297	676194	3454628	1412485	273087	1198884
1665	1-stearoyl-GPI (18:0)	Lipid	Lysolipid	19324	LC/MS Neg	100000656	5794.3	599.32	796963-93-4		21403067		HMDB61696	3406635	4524914	3084282	11399943	2738176	2111939	3618073	1709993	14684980	1029456	1532125	4772863	2448189	567520	1625985	469864	1461445	555352	189948	685020	502644	914529	791544	286307	148431	240057	410628	115069	896931	902884	652357	332385	390332	650894	497961
1675	1-stearoyl-GPS (18:0)*	Lipid	Lysolipid	45966	LC/MS Neg	100004327	5800	524.299		9547101	7826051			1009426	2037515	922243	6023749	1342848	201363	1497971	659094	6673509	491085	839458	1591406	622523	230393	610458	837497	2303383	1526060	181209	1178872	1022283	591818	776952	511166	368815	507510	656213	246925	825346	844430	147031	551453	765231	652884	874360
1049	10-heptadecenoate (17:1n7)	Lipid	Long Chain Fatty Acid	33971	LC/MS Neg	100001278	5555	267.233	29743-97-3	5312435	4471860		HMDB60038	1591715	1724114	1715828	3319256	1710362	1095093	1740982	1247986	3144326	828944	974343	1474356	1118011	568205	1015568	717818	1459290	925624	678429	829449	773380	835264	726675	681614	1161743	1231824	883902	816555	1014772	738067	714764	735418	1476154	883031	1019476
2642	2'-deoxyadenosine 5'-diphosphate	Nucleotide	Purine Metabolism Adenine containing	15116	LC/MS Neg	1228	1050	410.027	72003-83-9	188966	164196	C00206	HMDB01508	49330	36174	136026	84010	67180	10619	45486	98492		103217		56164	106616	54192	53821
2643	2'-deoxyadenosine 5'-monophosphate	Nucleotide	Purine Metabolism Adenine containing	46333	LC/MS Neg	100000485	1315	330.061	653-63-4	12599	601	C00360	HMDB00905	586346	1779040	1062314	2233044	2035527	84217	1635267	818424	1696451	491525	136600	1203551	697233	374414	968373
2726	2'-deoxycytidine	Nucleotide	Pyrimidine Metabolism Cytidine containing	15949	LC/MS Pos Early	100000125	2193	228.098	951-77-9	13711	13117	C00881	HMDB00014	1756758	3958566	2985248	3200015	3164747	492753	3017804	1108003	3142204	792863	2436113	2618819	2682194	984799	2833391
2724	2'-deoxycytidine 5'-monophosphate	Nucleotide	Pyrimidine Metabolism Cytidine containing	533	LC/MS Pos Early	298	975	308.064	1032-65-1	13945	5414501	C00239	HMDB01202	1218984	2697947	2669513	3496989	2806733	270216	2541639	988721	2851805	429535	1221332	1820559	1767241	457668	1940419
2674	2'-deoxyguanosine	Nucleotide	Purine Metabolism Guanine containing	1411	LC/MS Pos Early	348	1890	268.104	961-07-9	187790	163230	C00330	HMDB00085		131295	66591	138618	117621		163882		116666			92656	107832	25451	71862
2672	2'-deoxyguanosine 5'-monophosphate (dGMP)	Nucleotide	Purine Metabolism Guanine containing	35662	LC/MS Pos Early	100001546	950	348.07	902-04-5	65059	625	C00362	HMDB01044	140032	283777	202948	493546	261286		225232	179919	339244	83920	177221	178862	148959	51008	172390
1161	2-hydroxyglutarate	Lipid	Fatty Acid Dicarboxylate	37253	LC/MS Polar	100002070	3352.8	147.03	40951-21-1	43	42	C02630	HMDB00606	1739329	5051799	2402890	6948054	6675526	472591	5261538	1756145	4411310	1278268	2577926	2887955	2007618	746364	4575907	1247024	1516830	3029507	891574	1295300	922057	803744	1704637	1482369	1127703	1525875	760206	715390	681926	845335	380281	714767	1906617	859949	687527
1746	2-oleoylglycerol (18:1)	Lipid	Monoacylglycerol	21232	LC/MS Neg	100000943	6300	281.249	3443-84-3	5319879	4478086			797105		1823948	4799085	1691250	1138003	1698642	323604	3302533	1548920	1264675	1636759	2986929					1082430	882588	10925759	3628737			524519	1274937			2206852	429911		2143296		583476		1649475
1604	2-palmitoyl-GPC (16:0)*	Lipid	Lysolipid	35253	LC/MS Neg	100001562	6215	570.341		15061532	21403165		HMDB61702		510920	200523	545433	369953	529316	332987	229446	363533		86518	569905	717199			629131	1054600	511444	297828	415463	705709	80079	160664	228917	620459	416282	425251	456154		1246766	451406	1185435	1162586	933911	696531
130	3-(4-hydroxyphenyl)lactate	Amino Acid	Phenylalanine and Tyrosine Metabolism	32197	LC/MS Neg	240	1379	181.051	6482-98-0	9378	9010	C03672	HMDB00755	41952	90990	54913	70248	119408		127976	64667	63923	29018		121837	74733		81490			76673						37851						27246
1818	3-hydroxy-3-methylglutarate	Lipid	Mevalonate Metabolism	531	LC/MS Polar	112	2700	161.046	503-49-1	1662	4573695	C03761	HMDB00355	169504	487166	222003	576090	691397		544251	190953	343811	277273	382678	302663	199775		392599	232168	652015	888617	210965	314423	264603	227738	488447	479913	378819	313903	178067	296661	383348	443413	285283	184470	1604413	751481	459256
1301	3-hydroxydecanoate	Lipid	Fatty Acid Monohydroxy	22053	LC/MS Neg	100000997	4634.7	187.134	5561-87-5	26612	24790		HMDB02203	62221	74074		72957	46680	50258	39601	59223		59664	88192		53977	50729	69527			37162		70038	82390	84413		68493	77834	71049		68066	68461	79110	65443		50563		75388
837	3-phosphoglycerate	Carbohydrate	Glycolysis Gluconeogenesis and Pyruvate Metabolism	1414	LC/MS Neg	132	583	184.986	80731-10-8	724	10669764	C00597	HMDB00807	5987446	11656208	7563762	16190531	17771016	535706	15305815	6350747	13774620	3615048	1916525	11250462	3604898	2940687	10868155	329277	699429	754849	53568	684758	254915	136693	291637	140151	363868	954508	207085	109020	465604	362433		118849	730979	243459	225682
13	3-phosphoserine	Amino Acid	Glycine Serine and Threonine Metabolism	543	LC/MS Pos Early	133	591	186.016	407-41-0	68841	19969944	C01005	HMDB00272	2191269	3424772	3071378	5289610	5200258	326393	4305679	1883682	4253824	1345109	1269134	3641363	1791353	1280826	4346196
400	4-guanidinobutanoate	Amino Acid	Guanidino and Acetamido Metabolism	15681	LC/MS Pos Early	100000096	2320	146.092	463-003;463-00-3	500	486	C01035	HMDB03464	191092	398059	328208	530623	622991	85605	391666	170156	448239	176523	287415	320477	262474	116635	351675	127159	175896	326161	123519	184142		342640	136493		160163	115561	108081	99113	102412	118092		102571	183320		137678
75	4-imidazoleacetate	Amino Acid	Histidine Metabolism	32349	LC/MS Pos Early	100001207	2055	127.05	645-65-8	96215	86856	C02835	HMDB02024		234266	185025	247811	282942		185912	197409	460453		143742			95481	278962		94720	78929
2832	5-(2-Hydroxyethyl)-4-methylthiazole	Cofactors and Vitamins	Thiamine Metabolism	27673	LC/MS Pos Early	100000098	2310	144.048	137-00-8	1136	1104	C04294			141516	222436	295809	515737		313310	121725	204557			135159			210875
391	5-methylthioadenosine (MTA)	Amino Acid	Polyamine Metabolism	1419	LC/MS Pos Early	212	2752	298.097	2457-80-9	439176	388321	C00170	HMDB01173	9849046	18997956	33265368	20408656	24536774	4739186	14493343	7712653	15222442	5011329	4351708	18510960	26926484	6162088	20083672	1757537	1323931	2001452	466328	3190024	1805030	642292	1433250	974141	2214325	337218	1531624	302573	802142	891419	45238	1117264	5363692	921166	530995
2693	5-methyluridine (ribothymidine)	Nucleotide	Pyrimidine Metabolism Uracil containing	35136	LC/MS Neg	100001446	1778.1	257.078	1463-10-1	445408	393058		HMDB00884		47439	26840	76204	55413		86793		56096			40344	17382		40594
410	5-oxoproline	Amino Acid	Glutathione Metabolism	1494	LC/MS Neg	1021	738.5	128.035	98-79-3	7405	7127	C01879	HMDB00267	2055676	7083596	4375201	8303834	11226248	451974	7687816	3160384	6999055	1647354	3110634	4132197	2830441	877665	4229599	771362	660482	1323089	193142	403953	272698	269060	356891	140168	453932	924642	432730	527077	203442	437328	281734	171929	281727	192900	482426
850	5-phosphoribosyl diphosphate (PRPP)	Carbohydrate	Pentose Phosphate Pathway	36840	LC/MS Neg	166	570	308.978	108321-05-7	7339	1012	C00119	HMDB00280	1748881	342730	1013377	3875872	1899307	84149	1525657	2852226	1342745	583444	171579	1604738	820043	734693	2374756
846	6-phosphogluconate	Carbohydrate	Pentose Phosphate Pathway	15442	LC/MS Neg	100000341	583.9	275.017	921-62-0;53411-70-4	91493	82615	C00345	HMDB01316	452591	652542	515316	974742	982155	71977	1024513	561156	678365	365787	61925	529556	397037	197666	656726	30300	59410	47540		43667			25997		32722	95172	41086			18121			410739
1258	acetylcarnitine	Lipid	Fatty Acid Metabolism(Acyl Carnitine)	32198	LC/MS Pos Early	100000802	2282	204.123	5080-50-2	1	5406074	C02571	HMDB00201	754475	1621200	1538887	2111126	2598239	244568	2048004	920281	1986876	419228	960143	1170648	1143887	433085	1325504	630413	914562	2037464		1285945	898891	364490	1132186	569430	701936	5341889	832501	332636	783812	1037923		355526	2296733	494772	765123
1028	acetylphosphate	Energy	Oxidative Phosphorylation	15488	LC/MS Polar	1211	4013.9	138.98	94249-01-1	186	181	C00227	HMDB01494	385560	921214	590417	2302367	1750694	44446	1303978	647362	1051840	373041	160156	1114041	557066	196814	856317
1009	aconitate [cis or trans]	Energy	TCA Cycle	46173	LC/MS Neg	100001359	580	173.009				C00417	HMDB00072	767034	857375	924951	755409	1316176	166223	1125160	875287	893203	373183	582534	760576	677253	182804	643919	531033	778548	976801	130656	429230	277786	263600	247806	342802	361938	256725	103284	255049	357521	331886	39886	212139	700097	154316	153956
2625	adenine	Nucleotide	Purine Metabolism Adenine containing	554	LC/MS Pos Early	880	2221	136.062	73-24-5	190	185	C00147	HMDB00034	13857022	42348784	24421480	13700287	39090140	3239603	41479248	8493133	32472074	9494980	3614556	29486934	27731956	6483149	27745936	612781	724397	600496		863262	721778	275374	250490	277152	705370	602869	528622	493073			858636		2662002	537872
2624	adenosine	Nucleotide	Purine Metabolism Adenine containing	555	LC/MS Pos Early	798	2169	268.104	58-61-7	60961	54923	C00212	HMDB00050	588554	709036	584535	897522	805558	147125	955076	428197	859441	302610	300276	749114	689991	326803	648395	213453	264774	288339	214217	367328	160706	199208	210797	216375	252966	356262	168202	208183	138952	124424	223945	214256	1245941	137286	163772
2622	adenosine 3'5'-diphosphate	Nucleotide	Purine Metabolism Adenine containing	15691	LC/MS Neg	1214	575	426.022	75431-54-8	159296	19951095	C00054	HMDB00061	53714	129688	91363	185703	268658		217989	63032	168384	43807	21319	138011	37714	26376	158827
2616	adenosine 5'-diphosphate (ADP)	Nucleotide	Purine Metabolism Adenine containing	3108	LC/MS Neg	208	680	426.022	20398-34-9	6022	5800	C00008	HMDB01341	383207	535527	1281923	798041	926342		754886	573563	809764	602378	36967	808506	1005588	369524	807508					71134					151261								58570
2763	adenosine 5'-diphosphoribose (ADP-ribose)	Cofactors and Vitamins	Nicotinate and Nicotinamide Metabolism	558	LC/MS Neg	215	920	558.064	68414-18-6	192	3674071	C00301	HMDB01178	780016	3166973	1535612	2548540	3325988	278373	2585358	810145	2220095	1139603	1953116	1310144	1334848	609116	1605312	520804	711458	494675	115492	641837	463668	109462	411930	226578	581273	97968	401603	35483	216455	180621		126353		114013	48243
2617	adenosine 5'-monophosphate (AMP)	Nucleotide	Purine Metabolism Adenine containing	32342	LC/MS Pos Early	209	1013	348.07	149022-20-8	6083	10239183	C00020	HMDB00045	92993032	139335152	116151840	117758432	166227184	17695688	146655120	73209400	134624400	66863380	24970556	122457168	95090544	40649472	122488560	8324129	13778608	14414449	1739787	18961972	7734613	3325288	5514187	3455823	6979124	13597819	9540645	3330308	4455579	4109001	318120	2842833	3554478	1140475	1155641
25	alanine	Amino Acid	Alanine and Aspartate Metabolism	1126	LC/MS Pos Early	811	1700	90.055	56-41-7	5950	5735	C00041	HMDB00161	74992704	122405840	157920096	249881200	292164352	9776122	183237040	103126152	175740016	41695540	55494856	107832400	64292884	35063464	147965456	3164236	9692820	4190190	597312	5631393	1205686	2071304	2911739	1236810	2637512	5210413	3270670	1971941	2136224	2097253	2784162	1230166	16682617	435632	1221070
448	alanylleucine	Peptide	Dipeptide	37093	LC/MS Pos Early	100001890	3055	203.139	1638-60-4	259583	227831		HMDB28691	168731	191290	1636166	1179301	1533451		425242	389467	466869	118192	354714	327778	1150480	194779	783881		313566	101846									80775
1012	alpha-ketoglutarate	Energy	TCA Cycle	528	LC/MS Polar	93	2700	145.014	305-72-6;328-50-7;22202-68-2	51	50	C00026	HMDB00208	13784998	61687592	8794419	1828438	5305604	5142730	9721361	15550242	54697176	9983764	22967480	31468156	29187602	13920853	13068029	386706	390689	366625	195506	235257	148197	134365	186205	230859	167105		276489	114992	202968	156025		78846	412627	167224	87604
2782	alpha-tocopherol	Cofactors and Vitamins	Tocopherol Metabolism	1561	LC/MS Pos Late	1105	2522	430.378	59-02-9;10191-41-0	14985	14265	C02477	HMDB01893	724850	1486678	968771	2241623	2526279	114734	2776843	881269	1477263	558585	1040916	1800998	718406	278593	1372328		427975	712332	369744	558470	634623	248586	754237	271302	556569		226528	430544	427625	566990	569440		420917	424172	491203
882	arabonate/xylonate	Carbohydrate	Pentose Metabolism	48255	LC/MS Polar	100006115	2664.6	165.04							821145	596540	768809	1222160		775307	543095	675391	153663	325128	359669			763546		341185	768398		164770		214946	182409		232080	277637				249925		96967	2232957	238091	96836
1090	arachidonate (20:4n6)	Lipid	Polyunsaturated Fatty Acid (n3 and n6)	1110	LC/MS Neg	229	5535	303.233	506-32-1	444899	392692	C00219	HMDB01043	49826852	75927880	42634152	250493184	108486280	12662821	112359720	48459192	185066464	30872760	49601548	81316320	25544408	17372386	60398500	3075118	6969650	4357695	1972898	7226508	4187569	2551393	3600975	2865892	6901737	2633796	3249322	3183042	6143447	3236596	2211333	3263376	3992913	3152047	2481348
348	arginine	Amino Acid	Urea cycle; Arginine and Proline Metabolism	1638	LC/MS Pos Early	231	2825	175.119	1119-34-2	232	227	C00062	HMDB00517	371188896	504002624	569547008	1018763264	1081645568	44753252	660577600	413012544	743540608	252799392	342440192	509228128	366393920	232987216	612082688	33566996	26036528	33861728	3348201	21655896	7569151	6823795	7646904	6242500	11244138	8125393	10008315	10456975	9658925	12914397	2587716	5236428	61973816	6321669	13804571
30	asparagine	Amino Acid	Alanine and Aspartate Metabolism	512	LC/MS Pos Early	917	1225	133.061	70-47-3	6267	6031	C00152	HMDB00168	206717216	315929504	403802368	635906368	687731200	25528194	500229248	271898912	471731648	115174792	152777920	309978976	163169456	98843136	381567232	11369059	11360578	15950386	1174191	8363491	3182524	2974519	3753547	3014117	4807779	8355176	4482511	6032340	4338779	6127204	1457775	2191661	412665	2960913	7113433
28	aspartate	Amino Acid	Alanine and Aspartate Metabolism	443	LC/MS Pos Early	234	1165	134.045	56-84-8	5960	5745	C00049	HMDB00191	177443248	284770528	209763120	544210368	509147712	34755244	325694656	155842240	303968928	140728640	101306216	226978320	117113200	106091632	283642720	12180575	15667215	16389400	2223243	13661291	20601648	7802175	14596696	10907934	22200762	12054892	18907720	5694420	6240968	7897530	1902641	10929679	12073422	9744887	6821874
1801	behenoyl sphingomyelin (d18:1/22:0)*	Lipid	Sphingolipid Metabolism	48492	LC/MS Pos Late	100006294	3083	787.669						16936142	61302744	30443408	59957076	66122616	5951773	59028672	18917540	57057396	21263626	27839972	40282936	19142548	11187550	29971776	31512580	53938488	59100828	28180184	61141992	53457248	37209772	57967360	34613400	48641116	38577480	33587120	45919528	45980732	48487000	37536588	25370752	44929776	38580240	55262488
97	cadaverine	Amino Acid	Lysine Metabolism	15308	LC/MS Pos Early	100000110	3036	103.123	462-94-2;1476-39-7	273	13866593	C01672	HMDB02322	199402	457694	665536	1037697	805780		538625	247870	598571		104810	239495	372382	98365	401496
1284	carnitine	Lipid	Carnitine Metabolism	15500	LC/MS Pos Early	100000007	1978	162.112	461-05-2	10917	10455	C00318	HMDB00062	2641470	3080802	3431028	5051644	7093139	712233	5099277	2016870	3691263	1412683	2274317	3687488	2768070	1226815	4396333	2186245	3604106	5041024	1727427	4867114	6089008	1316301	2681511	2740303	1783356	10787216	1006353	1659561	2236519	1595899	328805	1874265	4447984	1660355	1615283
1830	cholesterol	Lipid	Sterol	63	LC/MS Pos Late	266	2707	369.352	57-88-5	11025495	4937803	C00187	HMDB00067	15816752	40251864	22203718	35183836	40090952	4106751	41074636	14182305	38653136	9466397	20168044	26218058	13367801	5622356	21448564	14389915	24540992	23569888	8934977	23496108	25163188	14153725	27790468	12858103	22931530	12895703	12730888	18227116	19310256	20974716	18826636	10173509	23199868	15966068	22321778
1464	choline	Lipid	Phospholipid Metabolism	15506	LC/MS Pos Early	1256	1961	104.107	67-48-1	305	149278	C00114	HMDB00097	397300096	759755328	542937600	837250048	714182016	94865672	620063232	560987968	733151104	540976128	361215424	511152288	430673760	359993120	607016960	12007134	23417540	19600832	3441473	9246824	7543592	8340902	10151098	9214928	10739258	8416248	3815021	4846108	7044379	9990062	2804204	2976708	22828848	6688327	9010844
1465	choline phosphate	Lipid	Phospholipid Metabolism	34396	LC/MS Pos Early	267	700	184.073	72556-74-2	1014	119298	C00588	HMDB01565	998578624	1555576704	1083332352	1675624576	1876908800	334401792	1663195008	1033146752	1620215936	871057920	854604672	1382763776	1091066880	701391232	1455121024	42138588	51316856	53276676	16246837	27615730	58382224	23576956	41717172	33022514	43646472	5499885	15342970	5936026	14066851	12760796	1479882	11150472	9184933	15081258	8922521
65	cis-urocanate	Amino Acid	Histidine Metabolism	40410	LC/MS Polar	100003425	1195.2	137.036	7699-35-6	1549103	1266070			209522	213470		426993	185692	464506	650878	406303	467818	326715	483812	238661	73124	698944	582867		578691	969481	529967	342049		323859	3750171	414792	1163819	742707	2278016	949818	416977	300075	974610	175907	1105568	498231	777062
1007	citrate	Energy	TCA Cycle	1564	LC/MS Neg	1124	582	191.02	77-92-9	311	305	C00158	HMDB00094	10851903	13368193	13523091	13143527	19872084	2408408	16061192	12771367	11989122	7102073	10606922	13398774	12418756	3849952	11277139	6997485	8982116	13622926	1758825	4991696	3535535	3563257	4906548	4437232	5289428	3822893	1768641	4437462	4035652	6079179	1952580	2289167	7790068	3542868	6142476
353	citrulline	Amino Acid	Urea cycle; Arginine and Proline Metabolism	2132	LC/MS Pos Early	391	1520	176.103	372-75-8	9750	810	C00327	HMDB00904	1213683	1131408	1503410	1570524	2033232		1207838	944257	2021679	1041450	1072778	939166	689836	531141	1453444	482044	1105432	2659565	716074	1220701	600902	339807	514527	319765	1534839	2051084	1726461	2119005	584240	786695	797438	503193	2465459	658698	2463724
2772	coenzyme A	Cofactors and Vitamins	Pantothenate and CoA Metabolism	46322	LC/MS Neg	270	1448	382.55	85-61-0;18439-24-2	317	311	C00010	HMDB01423	259814	427044	530885	404933	522956		412268	441440	504716	192234		461800	386967	154575	439703		75774			549225	65755				106888			72927		70233				41537
377	creatine	Amino Acid	Creatine Metabolism	27718	LC/MS Pos Early	1221	1947	132.077	57-00-1	586	566	C00300	HMDB00064	1518536	1508730	2483008	1472751	2441452	698534	2306869	1018001	1950541	844062	1509667	1691633	1499514	696630	2080127	8622699	14522529	36174240	3520441	11663135	10376339	5082368	15496916	11090285	12414327	47656988	3461171	5384907	6784761	8730660	234286	5289431	5970972	7322014	8800350
378	creatinine	Amino Acid	Creatine Metabolism	513	LC/MS Pos Early	275	2055	114.066	60-27-5	588	568	C00791	HMDB00562	92359	180845	109256	135736	279224	162651	142216	148808	166866	165812	355451		106609	136193	190949	675128	611899	1039277	212536	407651	273436	325455	401748	309889	443155	1318503	314164	612671	264879	443396	233875	370778	290043	285925	414898
329	cysteine	Amino Acid	Methionine Cysteine SAM and Taurine Metabolism	1868	LC/MS Pos Early	800	1488	122.027	52-90-4;56-89-3	5862	5653	C00097	HMDB00574	2329740	3734503	7048274	17233400	20276444	290596	9579929	4628716	6247739	1109414	1452544	4142031	1928156	992694	6235354	298147	199909	159425		183152	67865	76348	85943				114667	122202	93772	88244					62918
405	cysteine-glutathione disulfide	Amino Acid	Glutathione Metabolism	35159	LC/MS Pos Early	100001437	2465	427.095	13081-14-6	4247235	3455404		HMDB00656	194428	158844	381265	1154683	1400764		458442	104192	389784						230854	65138	55186	126754
408	cysteinylglycine	Amino Acid	Glutathione Metabolism	35637	LC/MS Pos Early	278	2132	179.048	19246-18-5	439498	58762	C01419	HMDB00078	638530	1512674	810201	2293904	2602490		2058475	1036660	1394251	261838	362501	1640679	1144225	215427	1681791
2716	cytidine	Nucleotide	Pyrimidine Metabolism Cytidine containing	514	LC/MS Neg	827	1325	242.078	65-46-3	6175	5940	C00475	HMDB00089	398430	693246	417013	1014217	783360	65211	1136862	410755	824602	175081	388307	733164	442765	101739	427531
1466	cytidine 5'-diphosphocholine	Lipid	Phospholipid Metabolism	34418	LC/MS Pos Early	1220	725	489.115	33818-15-4	13804	21531769	C00307	HMDB01413	2285607	3166102	2946662	5952891	3468304	444692	5374495	2341932	4815759	1674418	1101437	3872369	3443175	812962	4003801
2713	cytidine 5'-monophosphate (5'-CMP)	Nucleotide	Pyrimidine Metabolism Cytidine containing	2372	LC/MS Pos Early	282	835	324.059	63-37-6	6131	5414497	C00055	HMDB00095	9006876	16835180	13280607	17554912	23935180	2886335	18235386	10503696	19631280	8357287	4896733	16304765	9482678	6176561	16729986	273393	526689	352249	33855	806950	206960	69896	98409	108174	210603	92813	447974	68392	147571	123604		111501	58890	33571
2712	cytidine diphosphate	Nucleotide	Pyrimidine Metabolism Cytidine containing	2841	LC/MS Neg	280	580	402.011	34393-59-4	6132	5902	C00112	HMDB01546	147621	139933	320846		242942	103221	446311	239648	157965	317722	64888	233316	421396	297555	253029	68796	55557	41592		72338	37095		35194		65112		100801	13647	32313	42903		35831
1472	cytidine-5'-diphosphoethanolamine	Lipid	Phospholipid Metabolism	34410	LC/MS Pos Early	100001407	707	447.068	72842-05-8	123727	287	C00570	HMDB01564	1113491	1662738	2009594	2246888	2620810	316487	2575258	1217641	2665754	1050963	459773	2174392	1979877	852325	2177711	41340	115475	46433		60836	101499		33211		34174		161969					39829
2717	cytosine	Nucleotide	Pyrimidine Metabolism Cytidine containing	573	LC/MS Pos Early	881	2060	112.051	71-30-7	597	577	C00380	HMDB00630	170703	426724	245476	581857	557433		514769	213656	384876	148597	132575	407258	255350	172967	380437
1921	dehydroisoandrosterone sulfate (DHEA-S)	Lipid	Steroid	32425	LC/MS Neg	100000792	4745	367.158	651-48-9	12594	12074	C04555	HMDB01032	107440	519673	261091	247591	432860	14846	397715	129935	480443	98475	110795	152060	137557	57989	126158			20311																	23443
1283	deoxycarnitine	Lipid	Carnitine Metabolism	36747	LC/MS Pos Early	100001662	2052	146.118	6249-56-5	134	705	C01181	HMDB01161	81581	531896	664698	517765	621793		458566		667141	104951	284048	225247	199326	310025	580296	395309	718673	1125883	108324	326415	509478	395065	495205	293375	313352	1573938	279986	241292	177110	284475		312320	555924	136136	225289
1094	dihomo-linoleate (20:2n6)	Lipid	Polyunsaturated Fatty Acid (n3 and n6)	17805	LC/MS Neg	1231	5730	307.264	2091-39-6	6439848	4944228	C16525	HMDB05060	3197706	8484728	4400232	21377124	6323528	1040016	7673773	4909687	13872729	985203	1987158	6365004	2022481	650839	1449238		419236	167119		372635	248845	78627	114448	42488	455876	188153			476604	219871	150524		166583	230399	135617
1089	dihomo-linolenate (20:3n3 or n6)	Lipid	Polyunsaturated Fatty Acid (n3 and n6)	35718	LC/MS Neg	100001739	5596	305.249	17046-59-2	5280581	4471954	C03242	HMDB02925	5613021	13549008	5773654	32951824	11106487	1323908	12753713	6677285	29343372	3255767	5017520	8391132	4426969	1444102	4399450	239487	925890	382865	158850	928511	514958	312580	350428	206338	656900	434925	218526	337902	919895	378082	239018	284133	457260	293641	400023
360	dimethylarginine (SDMA + ADMA)	Amino Acid	Urea cycle; Arginine and Proline Metabolism	36808	LC/MS Pos Early	100001810	2850	203.15	102783-24-4	123831	110375	C03626	HMDB01539	11080173	14323376	33546264	89122800	86416016		37785544	18418344	39310348	3432058	7432738	17082036	4475627	3152938	35506904
5	dimethylglycine	Amino Acid	Glycine Serine and Threonine Metabolism	5086	LC/MS Pos Early	806	1104	104.071	1118-68-9	673	653	C01026	HMDB00092		220975	136899	474417	347380		399460
1093	docosadienoate (22:2n6)	Lipid	Polyunsaturated Fatty Acid (n3 and n6)	32415	LC/MS Neg	100001182	6034	335.296	7370-49-2	5282807	4445934	C16533	HMDB61714	172062	334329	145233	1241395	179016		285812	131444	1620356		98168	201527	120037
1081	docosahexaenoate (DHA; 22:6n3)	Lipid	Polyunsaturated Fatty Acid (n3 and n6)	44675	LC/MS Neg	100000665	5525	327.233	6217-54-5	445580	393183	C06429	HMDB02183	4852371	10578250	4493257	30366720	17443606	1396961	13584643	4905030	19832480	3700487	6621173	9225244	2782987	1818450	7014510	362753	711355	447117	288065	828157	580159	270032	404666	276140	526233	276389	308554	335515	822576	345385	364467	529245	470618	334359	269730
1080	docosapentaenoate (n3 DPA; 22:5n3)	Lipid	Polyunsaturated Fatty Acid (n3 and n6)	32504	LC/MS Neg	100001181	5571	329.249	2234-74-4	6441454		C16513	HMDB01976	2139306	3604046	2443034	12633885	4468567	643347	5074054	2181882	8755948	1092277	1861875	3479397	1343720	469989	2024199			156475		808468	362662				226958	189751			736648	125645			227667		166207
1092	docosapentaenoate (n6 DPA; 22:5n6)	Lipid	Polyunsaturated Fatty Acid (n3 and n6)	37478	LC/MS Neg	100001580	5624.5	329.249	25182-74-5	6441454	4945614	C16513	HMDB01976	1250066	3573229	1574958	7933053	3233269	309024	3535863	1615605	7685949	883567	1736113	1877923	887534	300923	1387001					256084	105499				140382				250014
809	DSGEGDFXAEGGGVR*	Peptide	Fibrinogen Cleavage Peptide	31548	LC/MS Neg	100001323	2535	731.317			21403111			171598	158831	1144489	545609	1166324		490264	305478	645356		65423	175224	781955	29904	335804
1079	eicosapentaenoate (EPA; 20:5n3)	Lipid	Polyunsaturated Fatty Acid (n3 and n6)	18467	LC/MS Neg	2050	5450	301.217	10-2005-9;10417-94-4	446284	393682	C06428	HMDB01999	2508413	4304854	2832555	9295857	12757909	805651	5101658	2508787	8511173	1588517	4876695	3298905	1724957	1152901	5939561	378443	602312	491828	252339	451908	377602	402605	372683	292140	346090	215427	374805	362132	317053	283243	239210	345311	333204	231425	235263
1064	eicosenoate (20:1)	Lipid	Long Chain Fatty Acid	33587	LC/MS Neg	100001335	5950	309.28		5282768	4445895		HMDB02231	7603494	10733804	6166441	31760464	6389502	1832161	9567953	5014451	37985856	2035702	5172432	8671397	4360198	859957	2393820	362202	647872	632001	523449	1185632	558282	586634	1406020	420744	1064004	1028416	398403	398543	1947385	662013	681551	632074	633063	710626	1120180
3119	ergothioneine	Xenobiotics	Food Component/Plant	37459	LC/MS Pos Early	100002154	850	230.096	58511-63-0	3032311	2297320	C05570	HMDB03045	75346	286171	299508	297625	701317		459593	111844	437158		132916	201351	174176		393824	165738	143193	436282		74460	218391	32069	214735	80972		172664	229203	143908		42804		60513	222911
1000	erythronate*	Carbohydrate	Aminosugar Metabolism	42420	LC/MS Polar	100001320	2186	135.03	88759-55-1	2781043	2061231		HMDB00613	16283907	63658504	26353646	50239644	69563872	3330516	68291656	20503110	54468080	15815768	9520301	37694936	23179628	7733834	36957092	946304	1530278	2074287	599672	1045008	765648	813364	987318	671560	1337396	4564716	508681	588408	417525	852015	131342	527919	713570	644816	565260
2766	flavin adenine dinucleotide (FAD)	Cofactors and Vitamins	Riboflavin Metabolism	2134	LC/MS Neg	327	2425	784.15	146-14-5;84366-81-4	643975	559059	C00016	HMDB01248	114674	377601	177296	242400	264867	23145	319516	88654	315689	125814	106584	210918	130655	65189	181439
2800	folate	Cofactors and Vitamins	Folate Metabolism	1826	LC/MS Neg	328	1467	440.132	59-30-3	6037	5815	C00504	HMDB00121	572278	879243	544720	1339077	1294294	76112	1398542	673344	1375071	303749	303854	916423	517470	222143	839625
927	fructose	Carbohydrate	Fructose Mannose and Galactose Metabolism	577	LC/MS Polar	878	2022.2	179.056	57-48-7	5984	5764	C00095	HMDB00660		163280	112222	167287	651450		199230	427859	141588	405931	798139	150130			323307	927193	2485624	3564339	601199	885180	782882	735571	1749473	1659259	1391410	1493906	466538	892774	1015383	1564130	686952	521397	1025868	1049780	1485679
1016	fumarate	Energy	TCA Cycle	1643	LC/MS Polar	330	3084	115.004	100-17-8	444972	10197150	C00122	HMDB00134	1749300	5321761	2874205	7263354	7307602	233414	6748066	1865408	5726767	1184834	577808	3757010	1345240	945070	3771892	214170	295955	367525		235127	104515	120250	120781	137826	116967	146662	106420	124378	157219	146030			168511	143000	98524
44	gamma-aminobutyrate (GABA)	Amino Acid	Glutamate Metabolism	1416	LC/MS Pos Early	141	2048	104.071	56-12-2	119	116	C00334	HMDB00112	103036912	125242624	78277440	195849312	213386016	9489293	146182816	125982176	163195136	93182552	56177224	124798344	94878592	31615174	117805272	3094956	12144786	4621742	386189	5735356	537785	2319747	922130	516656	1870757	2590995	12379914	1792398	968269	4071910		3521501	1291544	568677	828915
426	gamma-glutamyl-epsilon-lysine	Peptide	Gamma-glutamyl Amino Acid	33934	LC/MS Pos Early	100001262	2717	276.155	17105-15-6	65254;14284565	58747		HMDB03869	106413	192460	155594	241272	315872		271909	64380	211033		39174	132110	61827		111790
419	gamma-glutamylcysteine	Peptide	Gamma-glutamyl Amino Acid	1778	LC/MS Pos Early	1036	2118	251.07	636-58-8	842	819	C00669	HMDB01049	1831875	2271188	1093483	3103651	4317717		3808962	1516923	2545543	1182703	586504	3179893	1170066	767281	3026008
420	gamma-glutamylglutamate	Peptide	Gamma-glutamyl Amino Acid	36738	LC/MS Pos Early	331	1775	277.103	1116-22-9	92865	83831	C05282	HMDB11737	942613	1196648	406047	967054	943917		1060281	529778	882221	828403	321421	878693	701118	496881	1025768
421	gamma-glutamylglutamine	Peptide	Gamma-glutamyl Amino Acid	2730	LC/MS Pos Early	1140	1430	276.119	10148-81-9	150914	133013	C05283	HMDB11738	214534	466489	292064	597210	702479	43558	459905	285255	566810	355848	78895	380870	193692	259433	489251	114559	52945	162780															162194
424	gamma-glutamylisoleucine*	Peptide	Gamma-glutamyl Amino Acid	34456	LC/MS Pos Early	100001485	2940	261.144		14253342	21403145		HMDB11170	181758	271418	89527	210519	310717		328311	146150	271756	99931		249843	84652		253979
425	gamma-glutamylleucine	Peptide	Gamma-glutamyl Amino Acid	18369	LC/MS Neg	1268	1685	259.13	2566-39-4	151023	133115		HMDB11171	379003	603050	312118	690992	822797	26695	690309	331013	623928	203835	102570	539064	239469	162496	614474		16578	19847			22438				30014
429	gamma-glutamylthreonine*	Peptide	Gamma-glutamyl Amino Acid	33364	LC/MS Pos Early	100001314	1750	249.108	5652-48-2		21403107		HMDB29159	417320	1276263	445386	1137855	2967602		1592261	437365	1570228	367270	102912	766934	146134		506990		50483
432	gamma-glutamylvaline	Peptide	Gamma-glutamyl Amino Acid	43829	LC/MS Pos Early	100001126	2700	247.129	2746-34-1	7015683			HMDB11172	821683	872685	427040	1038962	1271768	84228	1090904	569872	827586	424815	191906	853765	325900	486120	680557
3052	gluconate	Xenobiotics	Food Component/Plant	587	LC/MS Polar	338	2922	195.051	527-07-1	10690	10240	C00257	HMDB00625	4325337	15027110	7394542	20033646	20917186	476198	21786380	5086502	16645798	4130245	3744788	10092338	5498239	1611444	10014080	266279	620022	751542		404305		159659	404887		271676	242705	324711	98412	176011	371269
823	glucose	Carbohydrate	Glycolysis Gluconeogenesis and Pyruvate Metabolism	20488	LC/MS Polar	572	2342	179.056	50-99-7	79025	71358	C00031	HMDB00122	179511	270126	190068	346577	249333	223162	162351	264875	296283	302380	1064684	160230	90041	186999	237184	10572146	7286934	14561476	659258	3331303	2704025	2576287	3509217	2950660	4490955	3039209	1004573	4705604	2693540	5139434	1119222	1878809	5492988	2791883	6368993
824	glucose 6-phosphate	Carbohydrate	Glycolysis Gluconeogenesis and Pyruvate Metabolism	31260	LC/MS Polar	291	4537	259.022	103192-55-8	5958	19952394	C00668	HMDB01401	321442	1635382	1052651	1228243	2061498		2523853	847063	1825457	218045		1552530	270077	422920	1377346
39	glutamate	Amino Acid	Glutamate Metabolism	57	LC/MS Pos Early	561	1500	148.06	56-86-0	611	591	C00025	HMDB00148	440942432	803301824	519675392	1148028416	1360010624	42704288	952445824	429384704	923290560	364823232	242772096	680169920	364034592	257378128	839070592	19047474	23659246	34097616	4674470	22126574	16834180	7231064	16312419	11066636	18185994	6600679	11572922	4367730	7877723	9022110	160711	6486355	83623264	6753186	6207962
40	glutamine	Amino Acid	Glutamate Metabolism	53	LC/MS Pos Early	563	1291	147.076	56-85-9	5961	5746	C00064	HMDB00641	45961612	50521780	146923280	207138688	241042672	3875767	121160680	80064040	111697296	16639067	23562432	59606504	47293268	15130528	98847752	11816325	7636168	14921925	348657	4319028	2569447	2521796	3123332	1998076	4481114	5437079	1311640	5087563	2592154	5419275	851717	1459267	14579265	2416152	7055966
88	glutarate (pentanedioate)	Amino Acid	Lysine Metabolism	396	LC/MS Polar	339	2900	131.035	110-94-1	743	3618533	C00489	HMDB00661		130788	187545		358157		211344		164801				82328					206587	128310						406033	201693				159826			204731	136176	139907
403	glutathione oxidized (GSSG)	Amino Acid	Glutathione Metabolism	27727	LC/MS Pos Early	448	2667	613.159	103239-24-3	65359	58835	C00127	HMDB03337	8273946	17278778	8075051	18292892	18037938	586614	14862599	5244757	17195148	5085528	6653914	9516618	6944369	2819883	9800675	194127	340275	569686		140523	92241	74306	50525		113838	884900	117026		39048	125850			270016		94792
402	glutathione reduced (GSH)	Amino Acid	Glutathione Metabolism	2127	LC/MS Pos Early	496	2000	308.091	70-18-8	124886	111188	C00051	HMDB00125	69564088	81257848	73251632	107811360	153727360	18652106	107576208	74686584	98281792	49623344	59851088	97593264	91652880	54576656	96742384	3197971	3230558	4430499	993826	6760370	2700725	1213224	2571108	1688318	1852100	7235319	3714900	2069030	2539399	3341944	208261	1682207	3987262	1192445	1819735
843	glycerate	Carbohydrate	Glycolysis Gluconeogenesis and Pyruvate Metabolism	1572	LC/MS Polar	1052	2070.4	105.019	600-19-1	752	732	C00258	HMDB00139	475391	1498532	873596	2457245	2200137		2901996	582897	1433862	382330	468825	1093151	584023	223562	1103329	124071	208792	353616		172310		163905	169611	143945	127196	1033246	107833		129108	192773	84568		297682		133706
1730	glycerol 3-phosphate	Lipid	Glycerolipid Metabolism	43847	LC/MS Pos Early	100000258	580	173.021	29849-82-9	754	734	C00093	HMDB00126	1822013	2641860	2425224	2171107	2735380	343228	2311648	1953770	2445386	1057261	1884546	2121369	2939111	1366417	2148651	222196	380635	294967	74969	460961	155990	44258	136452	83975	206790	240864	270914	125983	331840	241632	82809	118153	206801	102594	103156
1473	glycerophosphoethanolamine	Lipid	Phospholipid Metabolism	37455	LC/MS Polar	100001620	3075	214.049	33049-08-0	123874	110410	C01233	HMDB00114	831397	2140771	1013596	1900088	3497894	110540	3023767	1117159	2221067	712842	710120	1579706	456800	308782	1620373	54821	223451	154874	27342	195694	79256	83097	89528	87071	95111	45634	54488	123039	123652	115601		54267	965220	59551	75415
1735	glycerophosphoglycerol	Lipid	Glycerolipid Metabolism	48857	LC/MS Polar	100001619	2430	245.043		439964	388990	C03274		1683221	4324102	3706000	5350844	5715736	228597	4868973	2221108	4922456	776313	1173369	3309383	1221915	557652	2342376					128704									74618
1475	glycerophosphoinositol*	Lipid	Phospholipid Metabolism	47155	LC/MS Polar	100001621	3850	333.059	16824-65-0					2984853	5861352	2842428	5065535	5006783	701942	7238845	2176631	6811083	1427042	4055642	4952877	1556947	925989	2831742	47785	180602	93115	123077	283100	79607		74875	87431	113060		31294		153516	53338			264266	50126
1467	glycerophosphorylcholine (GPC)	Lipid	Phospholipid Metabolism	15990	LC/MS Pos Early	100000269	672	258.11	28319-77-9	71920	571409	C00670	HMDB00086	40587164	98488384	67095504	63437212	93560880	21614508	85308248	38682420	61282720	40868144	42976204	58440836	36871720	30804102	44894076	22741302	63701688	36486024	24196972	73157744	33111878	32421240	28265596	28686974	39956848	15054873	29178620	30055774	59607036	51779516	15317366	22442158	107768024	28913844	28481488
1	glycine	Amino Acid	Glycine Serine and Threonine Metabolism	58	LC/MS Pos Early	340	1375	76.0393	56-40-6	750	730	C00037	HMDB00123	14335562	25531216	33743504	59118888	70957208	1133628	42238280	19976888	40750308	6770713	7776271	21779248	9390745	5207678	31276554	1433360	884771	1514092		536945	394168	1034430	965618		415893	1643528	1168814	1299982	1215216	1234404	442359	324007	1376367	135072	1440922
2000	glycochenodeoxycholate	Lipid	Primary Bile Acid Metabolism	32346	LC/MS Neg	1628	5236.1	448.307	16564-43-5	12544		C05466	HMDB00637		66407	25739	132488	151548		59831				115873				52319
2015	glycodeoxycholate	Lipid	Secondary Bile Acid Metabolism	18477	LC/MS Neg	100000436	5281	448.307	360-65-6	3035026		C05464	HMDB00631		88239		304437	267175		82046				127989				136588
1814	glycosyl-N-palmitoyl-sphingosine	Lipid	Sphingolipid Metabolism	53013	LC/MS Pos Late	100009272	2623	700.572						485796	1216636	774373	1141909	1078757		1401400	535088	1041111	459518	560134	821284	451930	219865	566021	616795	1646733	1630524	709318	1469694	1028336	1036904	1589394	926107	1128843	940902	648673	1243615	1168049	1334766	973471	465625	1109087	905481	1412762
559	glycylisoleucine	Peptide	Dipeptide	36659	LC/MS Neg	100001790	1820	187.109	19461-38-2	88079	19972556		HMDB28844			200070	78334	162357		82720	69414	66010		17122	31618	119315		100875
560	glycylleucine	Peptide	Dipeptide	34398	LC/MS Pos Early	100001258	3059	189.123	869-19-2	92843	83812	C02155	HMDB00759	170896	258550	624860	770445	1210362		445565	252185	471095		214008	316625	292017	67460	589419
570	glycylvaline	Peptide	Dipeptide	18357	LC/MS Pos Early	100000487	2734	175.108	1963-21-9	97417	2006926		HMDB28854	194982	380061	292439	562597	717116		456138	171684	470858	80620	306626	286440	199144	104382	312849
383	guanidinoacetate	Amino Acid	Creatine Metabolism	43802	LC/MS Pos Early	344	1937	118.061	352-97-6	763	743	C00581	HMDB00128	144608	201929	233793	238711	247978		280250	148978	220742	94575	113763	269320	147124		168889		48486													56295
2658	guanine	Nucleotide	Purine Metabolism Guanine containing	32352	LC/MS Pos Early	172	2032	152.057	73-40-5	764	744	C00242	HMDB00132	97072680	154683040	106398656	89899536	83902120	31074160	132692624	37406012	124855928	74262136	17877136	121532240	101366840	79072720	95230304	990865	2062925	1072455	269019	4127303	999263	310712	505198	560150	955897	398486	1713986	256212	562993	457304	125149	476860	859560	280346	141714
2657	guanosine	Nucleotide	Purine Metabolism Guanine containing	1573	LC/MS Neg	1099	1662	282.084	118-00-3	6802	6544	C00387	HMDB00133	291136	1180099	617255	1456534	1362628	28217	1547466	137699	1420610	113298	27812	959093	583283	102883	662809					37858	25251	20433			30253			20953					14793
2651	guanosine 5'- diphosphate (GDP)	Nucleotide	Purine Metabolism Guanine containing	2848	LC/MS Neg	346	639	442.017	43139-22-6	8977	8630	C00035	HMDB01201	458241	838912	858582	533256	636215	204784	696919	472470	512823	508586	172493	416922	540113	360843	623546		51898			96805							84774
2652	guanosine 5'- monophosphate (5'-GMP)	Nucleotide	Purine Metabolism Guanine containing	2849	LC/MS Pos Early	347	800	364.065	1950-12-09	6804	741	C00144	HMDB01397	2597273	2696694	3010769	4153579	2556322	834867	2883917	4076942	2535726	2054351	1260639	2629598	3643745	1704603	2753596	180357	362717	274618	55380	888467	203335	75255	131504	107268	358316	232432	295297	74068	105052			86566	88535	33023
2817	heme	Cofactors and Vitamins	Hemoglobin and Porphyrin Metabolism	41754	LC/MS Pos Late	100001386	1124	616.176	14875-96-8	26945		C00032	HMDB03178	5071821	11190538	8428373	10979952	9927921	2371393	8054689	4866006	9358186	7438841	6065103	5532931	4666675	3268844	6969945	4288312	7985741	10941939	1059345	3676161	4666402	3176700	4259644	3816535	3814835	14207012	1866113	5316245	3611597	4635943	877670	3643183	5071732	3324251	4176145
3707	HEPES	Xenobiotics	Chemical	21248	LC/MS Neg	100000843	1022	237.091	7365-45-9	23831	22278			106572008	301512736	249665584	377488640	351948416	33189180	315933024	138572672	317984320	86980472	131802208	202668256	152888752	63373072	212111184	52421688	34646640	52154024	3107028	20674352	12947215	10051431	12764437	8897631	19885278	11310459	14023294	22549960	13391750	25076902	3680629	8731711	11887953	8462946	27530648
56	histidine	Amino Acid	Histidine Metabolism	59	LC/MS Pos Early	355	2707	156.077	5934-29-2	6274	752	C00135	HMDB00177	190637072	315602048	319788864	557736000	594790080	14582011	403938976	201750272	385833440	102165320	91570992	234355520	121125280	71408616	313004064	5510052	7994408	7678584	1575758	4272984	1984580	2430690	2423467	1749687	2893265	5192424	4444023	3627465	2296783	2900715	2003863	2402554	9084255	2511953	3545748
575	histidylalanine	Peptide	Dipeptide	42027	LC/MS Pos Early	100003542	3014	227.114	16874-75-2	351667	312232			176569	158673	2016229	1165857	2445953		581408	656540	503604	202851		319561	770444	202484	1069345
321	homocysteine	Amino Acid	Methionine Cysteine SAM and Taurine Metabolism	15128	LC/MS Pos Early	311	2155	136.043	454-29-5	778	757	C00155	HMDB00742	2048429	4901380	5207206	10553115	10778656	320999	6500413	2254554	6112869	502690	545858	3750616	1207783	508139	3953292
2603	hypoxanthine	Nucleotide	Purine Metabolism (Hypo)Xanthine/Inosine containing	3127	LC/MS Neg	171	1291.2	135.031	68-94-0	790	768	C00262	HMDB00157	2371647	6645416	5165983	5725966	5974326	144715	9935947	1136308	7845178	985203	293092	6278694	3589440	627132	3960625	226664	218607	301926		177610	102975	57701	98745	70845	116886	73913	93770	117082	50317	148866		61304	93795	41510	179691
68	imidazole lactate	Amino Acid	Histidine Metabolism	15716	LC/MS Pos Early	100000263	2040	157.061	14403-45-3	440129	389128	C05568	HMDB02320	90100	218826		154766	242653		227141	117579	183592		74307		167576		138930																		227037
2602	inosine	Nucleotide	Purine Metabolism (Hypo)Xanthine/Inosine containing	1123	LC/MS Neg	361	1602.1	267.073	58-63-9	6021	21241953	C00294	HMDB00195	150420	375719	276174	635992	547067		747944	160505	536503	41698	21921	448495	343990		276233					34028						73642		25568	20795	23187			37284
2601	inosine 5'-monophosphate (IMP)	Nucleotide	Purine Metabolism (Hypo)Xanthine/Inosine containing	2133	LC/MS Pos Early	362	650	349.054	4691-65-0	8582	5482599	C00130	HMDB00175	8868736	12088319	13467479	32718090	24591424	526379	22124270	8696589	23862340	2187734	1572664	14826673	6063884	1162490	18467820	161889	363334	365966	95817	595774	171438	45763	78556	26870	115137	1112372	184770	188801	132655	123630	89738	113546	155113	52247	128316
830	Isobar: fructose 16-diphosphate glucose 16-diphosphate myo-inositol 14 or 13-diphosphate	Carbohydrate	Glycolysis Gluconeogenesis and Pyruvate Metabolism	46896	LC/MS Neg	100002180	551	338.989						514637	595389	753039	1097436	891742	70438	689589	667729	646602	290273	166204	636712	478842	358747	660518	110239	233691	294606	21920	149216	106408	61327	118636	68930	115719	438350	70219	76305	75941	112285		42835	197270	66046	108583
1011	isocitrate	Energy	TCA Cycle	12110	LC/MS Pos Early	1206	773	210.061	20226-99-7	1198	1161	C00311	HMDB00193	193531	175082	164290	168873	211589	90812	262781	204713	152149	310575	151918	176159	82403	98554	100269	248557	290212	228261	99793	350014	131868	127020	84406	174517	146886	128450	70209	118119	302014	119450	50374	113126	425787	63850	70072
284	isoleucine	Amino Acid	Leucine Isoleucine and Valine Metabolism	1125	LC/MS Pos Early	376	2800	132.102	73-32-5	6306	769	C00407	HMDB00172	202483408	309351488	474988352	777922176	936701696	18662200	592510592	307116544	558089728	92218632	127491144	328058464	154544064	69782096	437843648	17690706	16579524	23915324	3449509	11293947	6447437	6075738	7229578	5776951	9408888	16017577	6903219	9048452	6882080	9875972	3979164	5097040	11916674	5424660	12174824
594	isoleucylglycine	Peptide	Dipeptide	40008	LC/MS Pos Early	100003169	2719	189.123	868-28-0	342532	303621			2787868	2785799	13549371	11007246	15298423	338045	6142907	5721353	6528705	1501983	2441128	4870492	6075944	1745155	9404384	80909	383388	153462		230771						61008	123020
219	kynurenine	Amino Acid	Tryptophan Metabolism	15140	LC/MS Pos Early	100000265	2739	209.092	2922-83-0	161166	141580	C00328	HMDB00684	128671	92042	206478	174852	193877		179110	158315	211197	74896		111762	98949	159101	151908								68319	90413	83993		99274	76853
840	lactate	Carbohydrate	Glycolysis Gluconeogenesis and Pyruvate Metabolism	527	LC/MS Polar	482	1468.8	89.0244	79-33-4	612	592	C00186	HMDB00190	2135707	4825578	3233014	7629777	9764722		7276676	2732339	5534072	2303397	2864510	4097538	2840179	989043	7390838	1367777	2092102	3232324	1057790	1362142	1055154	648287	2032714	1159829	1897058	6205728	950954	829037	896790	1137341	1184001	727023	1570134	1101009	973577
1815	lactosyl-N-palmitoyl-sphingosine	Lipid	Sphingolipid Metabolism	53010	LC/MS Pos Late	100009030	2527	862.625	4201-62-1					1334473	1391254	1466594	2903602	1419396	226868	2121909	1165324	2030055	1073694	1136759	1251416	1251557	664944	1352319	2529878	2588545	3521343	1254915	4357886	3267416	1880684	3339380	1785411	3185231	3338334	2462099	3092663	3017981	3051556	2645088	1726590	2987113	2173795	3804820
255	leucine	Amino Acid	Leucine Isoleucine and Valine Metabolism	60	LC/MS Pos Early	397	2864	132.102	61-90-5	6106	5880	C00123	HMDB00687	295373792	535659584	763510912	1245521920	1541537536	19831544	874049536	403413472	869814464	135137296	180047856	446396544	240912928	94788344	654830720	9777176	13762857	13736007	2857404	8786770	4218952	3816586	4643251	3305884	5812826	9559345	7440506	5485233	4977134	6263411	2121780	4146716	6347225	3510978	5945400
607	leucylalanine	Peptide	Dipeptide	40010	LC/MS Pos Early	100003179	2801	203.139	7298-84-2	259321	227625			1386865	1098480	6604604	5068465	5525341	409708	2654948	3126131	2504294	893459	876905	1503270	3787345	1414285	3216330	80028	294227	202932		247458			29453			83260	462993			127004
773	leucylglutamine*	Peptide	Dipeptide	48189	LC/MS Pos Early	100003183	2620	260.161		4305457	3511125			5663872	2492362	19559378	10372441	14252840	1002602	5664263	10343406	7365523	2332249	2069990	4791798	10618190	4521559	10479383	53575	256419	166831		129060							634754		105944	346268
612	leucylglycine	Peptide	Dipeptide	40045	LC/MS Pos Early	100003185	2778	189.123	686-50-0	79070	71402			3411638	1808778	20390666	7489972	11386047	1062097	4068134	6900356	5011720	2295739	2088474	3394992	12152537	3271864	8298301	109532	300274	142177		138382						74882	282314	46345	80626	86787
1211	linoleamide (18:2n6)	Lipid	Fatty Acid Amide	32455	LC/MS Neg	1492	6205	278.249	1999-01-07	6435901	4940587			60377	106021		1110226	82022		78765		692237		164868	95854	72395
1085	linoleate (18:2n6)	Lipid	Polyunsaturated Fatty Acid (n3 and n6)	1105	LC/MS Neg	180	5535	279.233	60-33-3	5280450	4444105	C01595	HMDB00673	86580536	155794016	77831968	354564320	166075168	29997990	210523360	69818136	297853888	39112476	55366972	145233968	49054524	19643508	73473312	7909028	18493856	11228999	10008408	22678308	16481173	7563755	13101167	10647683	15674453	8698325	9255295	11677854	21063226	14084059	12380673	7166691	28755832	12900810	12105218
1087	linolenate [alpha or gamma; (18:3n3 or 6)]	Lipid	Polyunsaturated Fatty Acid (n3 and n6)	34035	LC/MS Neg	100001337	5450	277.217		5280934	4444437	C06426	HMDB03073	2562279	4816414	2939783	6857242	5777654	956805	5130892	2419254	6338004	1469031	1576053	4161736	1686727	604410	2166519	802853	2477166	711970	778050	995749	718162	2098598	915052	731247	778917	556163	1193863	549822	923571	703991	886041	584392	10103517	1108466	510728
1434	linoleoyl ethanolamide	Lipid	Endocannabinoid	52608	LC/MS Neg	100006726	6150	322.275	68171-52-8	5283446	4446566		HMDB12252	2928334	3345064	1684855	4589274	3139725	939553	3420259	2148293	5793328	1466147	2129468	3185105	1748511	180195	1061037		847892	855880	284343	901136	689198	216181	1093527	369257	711794	559767	227982	205792	1402221	449767	1568951	134072	737994	455327	1108418
1273	linoleoylcarnitine*	Lipid	Fatty Acid Metabolism(Acyl Carnitine)	46223	LC/MS Pos Late	100003151	1430	424.342	36816-10-1	6450015	4952667		HMDB06469	328560	641993	514703	658813	935164	67964	912550	333394	854063	207733	490794	769511	304260	81739	531563	909158	6612793	11550099	4628490	2537094	5254953	2566451	12688028	6384916	3144082	2368424	2271273	1489589	3586598	2770649	468552	1457893	2181778	3669006	3537676
78	lysine	Amino Acid	Lysine Metabolism	1301	LC/MS Pos Early	407	2850	147.113	56-87-1	5962	5747	C00047	HMDB00182	173496736	281419616	375149152	634738432	787920320	15167229	446075488	237837248	442401888	85523664	123561680	261954368	136327392	75955768	340286112	3102167	5452672	3560391	552820	4460939	987422	1061081	1152954	675358	1465767	1655434	2710717	1331901	1767083	1828590	476994	854536	3193705	841344	1295675
1017	malate	Energy	TCA Cycle	1303	LC/MS Polar	409	3343.1	133.014	6915-15-7	525	510	C00149	HMDB00156	180932720	608585088	333552032	768755520	964142080	8168793	794942528	195034272	711445824	110747880	53914856	517930400	138457680	78340768	511262752	8725684	15244372	19557696	4191602	9101502	4138661	3931350	9916164	7030210	6587165	11164126	5484221	5293916	7288783	9307175	3406284	3600214	10207354	5879123	5388502
932	mannitol/sorbitol	Carbohydrate	Fructose Mannose and Galactose Metabolism	46142	LC/MS Polar	100001740	2260	181.072		5780	440	C01507	HMDB00247	301423	330151	143726	325753	34788112	173281216	231240	236421	356107	515291	27957760	288606	138971	183170128	21697492	2222857	5530079	18621916	1312912	3125333	702180	6927515	1778136	1381557	965245	3427598	1844838	2224613	2923018	5273451	1474321	420531	19936264	2501842	1229246
1096	mead acid (20:3n9)	Lipid	Polyunsaturated Fatty Acid (n3 and n6)	35174	LC/MS Neg	100001472	5650	305.249	20590-32-3	5312531	4471956		HMDB10378	440650	866277	643690	3486096	859661	99071	914614	685191	2675486	235964	422482	580393	410128	104417	225397	7960	34082	21297		56884	36872	19750	17778		32841	44966	9626	27229		21535	42680		16698	17213	33697
312	methionine	Amino Acid	Methionine Cysteine SAM and Taurine Metabolism	1302	LC/MS Pos Early	415	2526	150.058	63-68-3	6137	5907	C00073	HMDB00696	166103232	276059360	452282304	683197632	865665664	21894356	481059008	254170688	481266880	72348776	113917400	278378240	163334384	66162800	391977312	12475874	17438644	13410664	10052266	13991835	10479087	10643803	10040011	9483228	10658205	11403465	11251312	10948498	10744243	10640503	9612191	9177703	10420018	9494949	9290485
317	methionine sulfoxide	Amino Acid	Methionine Cysteine SAM and Taurine Metabolism	18374	LC/MS Pos Early	100000039	1272	166.053	3226-65-1	158980	139840	C02989	HMDB02005	2852512	2348317	3190136	4967380	5862594	120532	4279820	1944820	6516616	778748	942620	1908774	1120240	378365	2662151	91067	471443	209944		105223					61836	52068							95330		57869
2737	methylphosphate	Nucleotide	Purine and Pyrimidine Metabolism	37070	LC/MS Pos Early	100001805	544	113	7023-27-0	13130	12578		HMDB61711	322572	481690	409655	844701	764274	105107	663863	370997	671141	218987	269530	456917	329086	184668	477517	37562	40145	57919		45878	27505		24095		36478	93268		40056	24290				21898		23924
276	methylsuccinate	Amino Acid	Leucine Isoleucine and Valine Metabolism	15745	LC/MS Polar	2051	2800	131.035	498-21-5	10349	9922		HMDB01844	285528	376567	375218					361281							232476	88420		240893					167020		149087	383235				82892			736745	321311	111897
1436	myo-inositol	Lipid	Inositol Metabolism	1124	LC/MS Polar	363	3506.3	225.062	87-89-8	892	10239179	C00137	HMDB00211	482960	1504962	806119	1376337	1511343	59241	1389723	550189	1386187	573054	1037066	1038959	544521	312431	830876	214475	328850	520849		179046	115935	58508	189068	158643	200050	181727	52446	112636	137545	204132		53527	138485	112513	181935
1269	myristoylcarnitine	Lipid	Fatty Acid Metabolism(Acyl Carnitine)	33952	LC/MS Pos Late	100001270	1350	372.311	18822-89-4	53477791	4932274		HMDB05066	115740	150081	133527	237945	174469		156864		217231	79740	89371	90436	84951	37489	137208	63672	427367	582788	165020	235424	306143	168180	577535	274324	214394	149799	144250	141531	165337	228411	79537	131848	174832	241241	271149
393	N(4)-acetylspermidine	Amino Acid	Polyamine Metabolism	32356	LC/MS Pos Late	100001214	604	188.176	66039-56-3	128317	113754			1148767	2425563	1532129	3173833	3075172	165432	2051245	1241786	2491329	746573	701196	1753084	1002574	495888	2080066																		126566
43	N-acetyl-aspartyl-glutamate (NAAG)	Amino Acid	Glutamate Metabolism	35665	LC/MS Pos Early	100001612	1035	305.098	3106-85-2	5255	5065	C12270	HMDB01067	783836	1104377	1146948	1807414	1652328	128178	1523049	697570	1520156	422388	552175	1238225	953266	265234	1231736					30637
26	N-acetylalanine	Amino Acid	Alanine and Aspartate Metabolism	1585	LC/MS Pos Early	1110	1225	132.066	97-69-8	88064	79449	C02847	HMDB00766	4624780	10124435	8901915	14551758	18157656	667291	13358907	5833731	13103789	2349697	2645498	7817261	3979613	1666053	8365121	142335	420503	464629		372315		172414		105234	238219	174260	737834		283848	217214		231487			164852
361	N-acetylarginine	Amino Acid	Urea cycle; Arginine and Proline Metabolism	33953	LC/MS Pos Early	100001266	2245	217.13	155-84-0	67427	60752	C02562	HMDB04620		157650	80666	198595	191648		146593		165630			107627			109586																		217491
31	N-acetylasparagine	Amino Acid	Alanine and Aspartate Metabolism	33942	LC/MS Pos Early	100001257	785	175.071	4033-40-3	99715	90090		HMDB06028	213317	227312	207993	438702	345697		418634	235954	309905	166656	208384	263681	158530	125012	235832			78198				80611			34770					27833			48376
32	N-acetylaspartate (NAA)	Amino Acid	Alanine and Aspartate Metabolism	22185	LC/MS Pos Early	100000787	880	176.055	997-55-7;997-55-7	65065	58576	C01042	HMDB00812	198414	473231	266861	552259	443692		531594	162816	438327	207199	260147	426665	115342	74359	403568			81553
330	N-acetylcysteine	Amino Acid	Methionine Cysteine SAM and Taurine Metabolism	1586	LC/MS Pos Early	1107	1416	164.038	616-91-1	12035	11540	C06809	HMDB01890	48006	94405	202654	258320	502705		238610	82048	186055		31375	98033	61066		119586
999	N-acetylglucosaminylasparagine	Carbohydrate	Aminosugar Metabolism	48149	LC/MS Pos Early	1215	1212	336.14	2776-93-4	123826	21403014	C04540	HMDB00489		84715		230254	281982		74258		73817	61289	57387	50796	17352		159528
41	N-acetylglutamate	Amino Acid	Glutamate Metabolism	15720	LC/MS Pos Early	100000282	1050	190.071	2017-08-03	70914	1266066	C00624	HMDB01138	2759829	3715683	1612574	4837052	4942903	336478	4780896	2170731	3976058	1562058	1510875	3121104	1905367	885089	3497851	134238	347339	363182		308879	281343	101347	221098	243929	253115	82876	129217	102620	155808	180638		86211	146598	133387	163411
42	N-acetylglutamine	Amino Acid	Glutamate Metabolism	33943	LC/MS Pos Early	100001253	845	189.087	2490-97-3	182230	158492	C02716	HMDB06029	93686	261830	151982	275264	274809		260994	112834	267537	64129	122912	150745	88558		183313																		61102
2	N-acetylglycine	Amino Acid	Glycine Serine and Threonine Metabolism	27710	LC/MS Pos Early	100001006	826	118.05	543-24-8	10972	10507		HMDB00532	508268	1346295	662765	1020536	1234809	196108	1282220	541002	1184668	545344	625564	898206	587488	119901	662746		185974				106212	132557					121999				225811	100704		138080	121493
57	N-acetylhistidine	Amino Acid	Histidine Metabolism	33946	LC/MS Pos Early	100001293	2065	198.087	39145-52-3	75619	68142	C02997	HMDB32055	192517	451619	169562	489828	448304		547111	128474	419740	100419	358259	257989	126709	83819	203689																		511260
313	N-acetylmethionine	Amino Acid	Methionine Cysteine SAM and Taurine Metabolism	1589	LC/MS Neg	1083	1787	190.054	65-82-7	448580	395338	C02712	HMDB11745	4492229	9183247	7834872	16676110	21006526	313234	14930742	6032444	14541820	2257990	3251914	8106703	2827084	1145091	8358906	29249	162456	205788		93110	19765		64651	15149	27747	114102	95074	23136	45471	38637			11600
318	N-acetylmethionine sulfoxide	Amino Acid	Methionine Cysteine SAM and Taurine Metabolism	45428	LC/MS Pos Early	100005463	880	208.064		193368	167798			1039825	1585775	1060829	1891966	2399417	122417	2346238	659748	2563996	570683	636011	1076477	356227	231543	1033604		79830	69598								46684
988	N-acetylneuraminate	Carbohydrate	Aminosugar Metabolism	32377	LC/MS Pos Early	1162	660	310.113	131-48-6	439197	10292217	C00270	HMDB00230	240285	468360	506576	505141	706703	150556	569861	279013	422425	372719	595142	359596	246084	128796	334835	3396732	6365342	4170435	3846817	7645410	7033745	3796372	5697131	4339361	5952384	519435	3281560	6833279	6074625	7558803	10757840	3766452	5717121	5726254	7975743
394	N-acetylputrescine	Amino Acid	Polyamine Metabolism	37496	LC/MS Pos Early	192	2230	131.118	18233-70-0	122356	109095	C02714	HMDB02064	196934	561662	417559	510005	698236		405417		471296		205220	451745	132087		217993
10	N-acetylserine	Amino Acid	Glycine Serine and Threonine Metabolism	37076	LC/MS Pos Early	100001851	811	148.06	97-14-3	65249	58744		HMDB02931	10312863	16680920	8666913	23103604	19871836	1743920	23718690	10630631	20841976	6390757	11669621	16618272	4747552	4126412	12862600	362089	490577	652372	225758	532930	184724	216191	286914	151619	277739	162611	474652	241966	217586	208192	399365	177051	206980	163406	107855
15	N-acetylthreonine	Amino Acid	Glycine Serine and Threonine Metabolism	33939	LC/MS Pos Early	100001274	1040	162.076	17093-74-2	152204	3841173			1424896	3231607	2627973	4051610	4831097	216809	4397338	1312098	4032266	711629	1322656	2437034	1100806	465809	2358189		146948	164728															218108		110823
297	N-acetylvaline	Amino Acid	Leucine Isoleucine and Valine Metabolism	1591	LC/MS Polar	1084	1227	158.082	96-81-1	66789	60154		HMDB11757	57989	300876	164554	410604	433602		528100	146526	405339	66332	125293	299758	64878	37968	273376
2676	N-carbamoylaspartate	Nucleotide	Pyrimidine Metabolism Orotate containing	1594	LC/MS Polar	1108	3800	175.036	923-37-5	93072	4573859	C00438	HMDB00828	167929	50775	114502	86557	198557			99515						22172			26133
368	N-methylproline	Amino Acid	Urea cycle; Arginine and Proline Metabolism	37431	LC/MS Pos Early	100001956	1335	130.086	475-11-6	557	541			336778	345259		649171	323632		249587	246357		765062				303303	178869		357353	441224		287052		200223		265677				165347			678245			234064	247743
373	N-monomethylarginine	Amino Acid	Urea cycle; Arginine and Proline Metabolism	43586	LC/MS Pos Early	100004488	2845	189.135	53308-83-1	132862	117259	C03884	HMDB29416	560988	1619104	2007331	5206043	5898758		3379575	1354641	3218643		481693	1568664	237112		2445852																		572553
1776	N-palmitoyl-sphinganine (d18:0/16:0)	Lipid	Sphingolipid Metabolism	52604	LC/MS Pos Late	100009028	3090	540.535	5966-29-0	5283572	4446685		HMDB11760	1920407	2487582	1574405	3154180	2634981	358217	3233064	1448546	3069197	1231068	1535599	3016921	1322239	873726	2018500	120477	697215	883484	427028	528703	251816	384436	794688	517324	432226	135871	137955	183435	446141	312188	122833	105416	173608	340557	330584
1794	N-palmitoyl-sphingosine (d18:1/16:0)	Lipid	Sphingolipid Metabolism	44877	LC/MS Pos Late	1518	2893	538.519	24696-26-2	5283564	4446677		HMDB04949	23735316	37168436	14660648	28763246	37464548	3664744	44009336	18097200	33634880	15353466	18796968	31626330	8236057	6944820	20675600	3762402	6548736	7333656	3445261	5968629	6375097	3608685	6781917	4542954	4742306	3574876	4072893	4988672	4140358	4315289	2870850	2870966	4859690	3972038	4502993
82	N6N6N6-trimethyllysine	Amino Acid	Lysine Metabolism	1498	LC/MS Pos Early	189	2825	189.16	23284-33-5	440120	140379	C03793	HMDB01325	15574793	36218908	26744888	66217076	63891144	1359415	52122636	15582685	48511788	8436364	9480428	31814380	14297361	5660515	34854584	353440	315976	470480	95997	587451	188269		147529	110767	251844	236216	341279		174590	138769		105894	365630	71823
80	N6-acetyllysine	Amino Acid	Lysine Metabolism	36752	LC/MS Neg	100001734	1059	187.109	692-04-6	92832	83801	C02727	HMDB00206	506830	695329	909604	1929031	2290706	16851	1261841	755896	1464281	111479	715876	870257	144356	132334	802217					23192
2640	N6-carbamoylthreonyladenosine	Nucleotide	Purine Metabolism Adenine containing	35157	LC/MS Neg	100001415	2164	411.127	24719-82-2	161466	141829		HMDB41623		88542	27197	73478	47620		64492	21218	60221		53895	58266	35847		34178
101	N6-carboxyethyllysine	Amino Acid	Lysine Metabolism	37458	LC/MS Pos Early	100001769	2695	219.134			11312319			597600	2309913	573164	1624683	1726292	71730	2561749	704223	1381536	383676	511186	1144337	538661	277882	902817
1003	N6-carboxymethyllysine	Carbohydrate	Advanced Glycation End-product	36713	LC/MS Pos Early	100001768	2592	205.118	1946-04-03		11217184			525166	1598211	1071432	1485055	2000554		1928367	426561	1278618	315444	182100	837404	401350		1008014
2649	N6-succinyladenosine	Nucleotide	Purine Metabolism Adenine containing	48130	LC/MS Pos Early	100001664	1930	384.115	4542-23-8				HMDB00912	533953	845089	600241	491006	490141	69537	735771	218193	508544	152906	371572	565408	783061	221523	304371			89508		137874	55578				69432				68726				47987
2743	nicotinamide	Cofactors and Vitamins	Nicotinate and Nicotinamide Metabolism	594	LC/MS Pos Early	432	1942	123.055	98-92-0	936	911	C00153	HMDB01406	67046952	172881552	123146800	184145728	252973088	38996812	162833392	56008320	130966232	92556928	167962656	112275184	98919200	60781780	127601216	53585764	66902476	71866424	20034038	87085408	61382156	20180744	48524028	35131376	73945000	17901344	43412120	11280206	28600140	26754900	1471165	20526216	7494425	21917608	14061004
2747	nicotinamide adenine dinucleotide (NAD+)	Cofactors and Vitamins	Nicotinate and Nicotinamide Metabolism	5278	LC/MS Neg	1310	1434	662.102	53-84-9	5893	5681	C00003	HMDB00902	4599849	36545880	21891808	9010155	15497481	3720825	21400392	5510603	23490840	3766746	7718721	13621079	23020010	3435317	13301796
2745	nicotinamide ribonucleotide (NMN)	Cofactors and Vitamins	Nicotinate and Nicotinamide Metabolism	22152	LC/MS Pos Early	1312	766	335.064	1094-61-7	14180	13553	C00455	HMDB00229	2586518	5435221	7569199	8052426	8066823	786313	6706319	4967755	7654711	1282749	1536766	4551098	7904958	1042699	8907880
2746	nicotinamide riboside	Cofactors and Vitamins	Nicotinate and Nicotinamide Metabolism	33013	LC/MS Pos Early	100001310	2040	255.098	1341-23-7	439924		C03150	HMDB00855	589328	2444664	2113909	1303238	1532609	172736	1594501	648067	1733096	330533	540547	1871292	2652067	710844	1907506	45736	251707	137891		152269					39837	45322	360898					88398	253600
2740	nicotinate	Cofactors and Vitamins	Nicotinate and Nicotinamide Metabolism	1504	LC/MS Pos Early	567	1673	124.039	59-67-6	938	913	C00253	HMDB01488	65038428	128758248	91464896	154551952	167994896	8243824	170836352	82496632	145258352	40053012	55504648	108661168	57354364	26937986	113897808	1591451	1793367	1810428	120613	2672611	853653	659672	1409445		2500862		1451080		1204674	1060090			6763079	364470
2752	nicotinate adenine dinucleotide (NAAD+)	Cofactors and Vitamins	Nicotinate and Nicotinamide Metabolism	15725	LC/MS Neg	100000118	1200	663.086	6450-77-7;104809-30-5	25246170				53864	305722	153367	162511	260245		265984	44138	219060	23376	26749	161325	129541	18006	114019
2741	nicotinate ribonucleoside	Cofactors and Vitamins	Nicotinate and Nicotinamide Metabolism	33471	LC/MS Pos Early	100001316	1536	256.082	2625-49-2	161234	141635	C05841	HMDB06809	234904	518478	449395	642975	634629		751688	161431	567624	103419	134101	337062	411848		525899
172	O-methyltyrosine	Amino Acid	Phenylalanine and Tyrosine Metabolism	37451	LC/MS Pos Early	100002078	2790	196.097	1080-06-4	76957	69406			116764	80825	96658	200164	115572		118115	106763	140220	80796		187280	134791	50095	157659
1075	oleate/vaccenate (18:1)	Lipid	Long Chain Fatty Acid	52285	LC/MS Neg	100008930	5655	281.249						194220512	378833152	220642544	824744256	282342848	123822088	387013152	190889392	726057536	78885328	146739872	297844256	134848592	49520652	102297968	31930366	52206780	34035968	41206500	48365248	50641060	42799148	44890104	30051320	55951888	37021976	33908412	38291936	95243512	39307988	41057032	32204088	46285416	47023496	38379380
1420	oleoyl ethanolamide	Lipid	Endocannabinoid	38102	LC/MS Neg	1137	6400	324.291	11-58-0;111-58-0	5283454	4446574		HMDB02088	2609891	3162270	2732740	4173618	3201891	1211658	3594275	1773904	3423088	1463686	2423317	2373570	2097691	222175	1027993	120000	1102989	1105339	360818	1033697	892498	257825	907103	510600	906465	742187	315480	308056	1368995	789562	1726340	157998	808139	573469	1145483
1274	oleoylcarnitine	Lipid	Fatty Acid Metabolism(Acyl Carnitine)	35160	LC/MS Pos Late	100001501	1423	426.358	38677-66-6	6441392;53477789	21403150		HMDB05065	1025191	2187298	1563859	2033358	2244813	388283	2572607	1210994	2963927	669252	914257	2374678	1139596	255835	1182675	3452038	15573354	19711150	8613749	10052760	12768726	6546336	21612252	11733952	10927519	5580266	7126709	4432407	11423941	8332114	1265697	4238060	5658503	12773413	11112292
411	ophthalmate	Amino Acid	Glutathione Metabolism	34592	LC/MS Pos Early	100001311	2085	290.135	495-27-2	7018721	7993181		HMDB05765	2697045	3118880	2010917	3047475	6125485	448763	3756614	1926539	2632560	1076662	3612004	3344745	1470363	1011755	5432782	554656	686135	592036	436678	684502	680608	461905	554872	496513	437969	173981	652160	536598	397096	579405	524008	479692	352581	413366	423975
351	ornithine	Amino Acid	Urea cycle; Arginine and Proline Metabolism	1493	LC/MS Pos Early	444	2800	133.097	3184-13-2	6262	6026	C00077	HMDB03374	11043168	17076820	12809470	49971636	35847456	1008587	21307560	10405606	22208108	9281851	10804664	12813507	5314921	6865310	16738690	2490559	3200859	6864910	1185816	3472181	1840917	1650869	2517681	1526769	2429561	4613519	2304856	1904504	2336179	2528033	1352451	1490208	12749107	1933837	2371554
2678	orotate	Nucleotide	Pyrimidine Metabolism Orotate containing	1505	LC/MS Polar	445	1638.1	155.01	50887-69-9	967	942	C00295	HMDB00226	78522	140019	414465		73431	23632	212907	120671	140634	124322	239081	249606	974731	264297	323613	172308	352262	50239		118143							254875	49030	154452	472525
2680	orotidine	Nucleotide	Pyrimidine Metabolism Orotate containing	35172	LC/MS Polar	100001416	2250	287.052	314-50-1	92751	83729	C01103	HMDB00788	70548	237996	161169	259525	278366		267573	103918	272103	40729	147098	148769	109228	27477	148846											44422
1804	palmitoyl dihydrosphingomyelin (d18:0/16:0)*	Lipid	Sphingolipid Metabolism	52434	LC/MS Pos Late	100008954	2290	705.591		9939965	8115586			5732925	11493860	8003848	13817974	13078805	1774595	13260815	5684725	12311381	6152544	6873730	10822301	6738774	3878671	7973595	7869022	12740035	16035053	7030765	14363743	15859045	8810775	14471628	8631891	11000540	10343755	8729605	14701219	10615271	11170995	10510542	6211631	13438963	8289194	12863779
1423	palmitoyl ethanolamide	Lipid	Endocannabinoid	38165	LC/MS Neg	1489	6300	298.275	544-31-0	4671	4509	C16512	HMDB02100	1476882	2764930	1961859	5683970	2583358	885726	3492275	1378235	4119068	1388499	2539283	1953547	1599018	446810	1024903	296234	523453	879660	417975	805410	716875	250965	628356	567570	654193	947568	355160	451985	835223	559662	946307	351068	563603	337367	804449
1780	palmitoyl sphingomyelin (d18:1/16:0)	Lipid	Sphingolipid Metabolism	37506	LC/MS Pos Late	100002107	2168	703.575	6254-89-3	9939941	8115562			50065284	69701904	70064864	95488152	85510488	19702740	77758304	50379704	86200880	58261420	63790712	63702016	54452072	41614928	66274068	134840464	161739520	175170000	101266016	175280272	190922144	123140608	167828032	120809664	145765280	141587024	134943936	184441664	148703776	162613424	141757024	110277032	178761728	132801720	169641056
1271	palmitoylcarnitine	Lipid	Fatty Acid Metabolism(Acyl Carnitine)	44681	LC/MS Pos Late	100000776	1425	400.342	6865-14-1	461	448	C02990	HMDB00222	1027046	2202225	1684242	2554557	2577810	427356	2793114	1071662	2979895	794695	1202951	2068022	993575	395194	1601390	4632325	18933936	31373420	10652631	7456046	13943689	8637677	30594676	16077091	8147470	4260172	8270273	6427880	7335481	7287816	998884	4845680	6812753	8339416	6976051
2090	palmitoylcholine	Lipid	Fatty Acid Metabolism (Acyl Choline)	52944	LC/MS Pos Late	100009233	1482	342.337		151731	133731			276824	201593	186869	171699	286812	181004	257630	177565	234881	181641	191050	223358	209909	192195	225992	140818	262728	256193	329388	367343	356550	160576	300701	180877	342131	78684	148081	213383	342238	360939	392074	119707	251414	401794	492744
2768	pantothenate	Cofactors and Vitamins	Pantothenate and CoA Metabolism	1508	LC/MS Pos Early	1024	1667	220.118	137-08-6	6613	6361	C00864	HMDB00210	426582	697153	361045	1223760	1307569		1255969	197175	987484		167458	752579	423839	118801	448480		208535	190775							134663	84334							605221
3724	phenol red	Xenobiotics	Chemical	36817	LC/MS Neg	100001724	3665.9	353.049	143-74-8	4766	4602	C12600		16573718	74001616	46401664	72207632	78301552	4083190	72197840	19239772	55040088	22399880	4537822	28906072	26456480	8403055	34019720	372665	476177	372379	21492	224990	77641	55806	106406	47024	79031	389329	484091	119140	133312	294313		41535	62041	37819	119878
106	phenylalanine	Amino Acid	Phenylalanine and Tyrosine Metabolism	64	LC/MS Pos Early	460	2878	166.086	63-91-2	6140	5910	C00079	HMDB00159	275799040	456138336	660123392	988451776	1206112640	27091254	723130688	381552160	710437952	137382416	174289200	404603712	263978496	105099072	583572160	5428999	9748577	8286633	1099923	7279014	2269196	1993688	2793267	1771002	3276885	6027690	6670955	3413458	3249935	4439552	1818834	1958980	3477095	2123151	2971977
660	phenylalanylalanine	Peptide	Dipeptide	41374	LC/MS Pos Early	100003589	2909	237.123	3918-87-4	6993123;5488196	4589716			123435		751896	426470	422333		178625	248106	183129	43650		89287	432940	56100	275105		38635
664	phenylalanylglycine	Peptide	Dipeptide	41370	LC/MS Pos Early	100003588	2898	223.108	721-90-4	98207	88678			210367	141902	1687499	753575	877626	199185	428394	541358	360390	198680	89048	217553	1438958	261500	575233		93906			117979
1030	phosphate	Energy	Oxidative Phosphorylation	42109	LC/MS Neg	461	608	96.9696	7664-38-2	1061	1032	C00009	HMDB01429	195103088	240752912	202801680	224439824	268732864	76135992	221481040	173318496	255118496	221689776	199259552	210556800	155384592	122401416	188627424	174877568	229437200	216820752	191130288	213035392	196425088	265916800	192512448	231903856	212051520	151803600	131360744	197874304	196269536	179726720	184448800	202918880	208025008	190274640	221824256
838	phosphoenolpyruvate (PEP)	Carbohydrate	Glycolysis Gluconeogenesis and Pyruvate Metabolism	597	LC/MS Neg	463	587.3	166.975	10526-80-4	1005	980	C00074	HMDB00263	1917691	3404660	2143509	4797852	5571241	138884	4566006	1916977	4558377	1062354	495475	3389453	840648	797945	3199909	38412	135631	122812		122526	36716		45983		48382	251921			47997	35524			49358		35312
1471	phosphoethanolamine	Lipid	Phospholipid Metabolism	1600	LC/MS Pos Early	1026	700	142.026	1071-23-4	1015	990	C00346	HMDB00224	36855760	75275872	73755648	80854672	76495184	17526892	76074584	25479264	94236528	23270794	27930224	57483400	54889492	15093354	49625792	924966	1316811	516046	62445	1096417	634380	334599	203557	158091	294975	381150	933370	121707	185095	218573		694109
2770	phosphopantetheine	Cofactors and Vitamins	Pantothenate and CoA Metabolism	15504	LC/MS Neg	100000328	1596.9	357.089	NA	987	103123	C01134	HMDB01416	292655	341676	310379	361244	949458	23341	623651	337958	544492	103256	154657	574100	147768	108197	402965
17	phosphothreonine	Amino Acid	Glycine Serine and Threonine Metabolism	37453	LC/MS Pos Early	100002076	605	200.032	27530-80-9	1016	991	C12147			45560	46251	58854	79044		43509	29823				32497			43552
96	pipecolate	Amino Acid	Lysine Metabolism	1444	LC/MS Pos Early	1025	2200	130.086	4043-87-2	849	826	C00408	HMDB00070	244704224	537422848	393451616	633409024	1046921152	35156820	626603328	300646016	542843520	181528432	161149920	351432000	208318544	95596336	353612640	1425648	3563243	1379335	346070	1417893						353569	2469169	447030	775631	1083211			10505763
3195	piperine	Xenobiotics	Food Component/Plant	33935	LC/MS Pos Late	100001267	1168	286.144	94-62-2	638024	553590	C03882	HMDB29377	103420	168045	128045	87407	552182	37537	177812		306021	24884	218151		16390		304666
1902	pregn steroid monosulfate*	Lipid	Steroid	32619	LC/MS Neg	100002067	5000	397.205	1247-64-9		13465233			53713	247054	279947	217118	395405		249791	112510	292274	55924		72865	89517		149472
1901	pregnen-diol disulfate*	Lipid	Steroid	32562	LC/MS Neg	100001993	3868	238.077							146632	56006	45599	100002		142801	47771	125809	18434	46802	137983	92505		130093
352	proline	Amino Acid	Urea cycle; Arginine and Proline Metabolism	1898	LC/MS Pos Early	480	1603	116.071	147-85-3	145742	128566	C00148	HMDB00162	165750304	336570144	256849136	566852608	645563072	16641365	452886112	214261872	413397888	89420536	91136240	214292896	72443160	55002384	279445408	13856136	13867160	21028236	2193221	9733531	3812940	5573729	7158023	6046673	8443274	16952984	7288759	9375048	5860400	8591480	4137604	4909009	8032171	5380356	9832531
680	prolylglutamine	Peptide	Dipeptide	40659	LC/MS Pos Early	100003672	2056	244.129			16209778			16580654	15762587	54382652	45918216	67895648	1148057	31408684	26697558	34742852	4519401	10836102	19737166	18520950	7355037	35465804	131892	172376	85796		210483							237072		93099	104274
681	prolylglycine	Peptide	Dipeptide	40703	LC/MS Pos Early	100003674	2136	173.092	2578-57-6	7408076;6426709	4932143			19054312	23375358	79748344	90153072	131462304	741328	47652340	37721580	62006440	6011602	12792139	32894548	19754428	7722771	55353760		190208	99044									208983			103705
2692	pseudouridine	Nucleotide	Pyrimidine Metabolism Uracil containing	33442	LC/MS Pos Early	821	800	245.077	1445-07-4	15047	21403010	C02067	HMDB00767	31367	51233	89607	78044			56523	28273	71266	25805		56652	154235		78831
2807	pterin	Cofactors and Vitamins	Pterin Metabolism	43023	LC/MS Neg	100004216	1370	162.042	22363-60-4	73000	65806	C00715	HMDB00802	317187	427053	248929	537069	476705	28363	730910	383311	621125	224731	106255	662897	303774	174697	612681
387	putrescine	Amino Acid	Polyamine Metabolism	1408	LC/MS Pos Early	49	3027	89.1073	110-60-1	1045	13837702	C00134	HMDB01414	12730537	25559052	19495672	39006624	52854868	1913095	28655120	12641561	28752442	8323520	5641544	14294348	8694929	4720382	16843788	264550	708305	284950	108508	497160	62552	169532	106112	77465	168496	144753	762905	125314	143567	375594		233124	140763		86394
2845	pyridoxal	Cofactors and Vitamins	Vitamin B6 Metabolism	1651	LC/MS Pos Early	491	2343	168.066	65-22-5	1050	1021	C00250	HMDB01545	358310	1042484	894032	2408967	2178371		1841690	737322	1499354	307476	158189	964018	349802	208694	1149394	164693	336778	978187	134411	211269	357241	302488	482147	182799	173096	309580	286016	227889	207865	285074		158932	336414	253217	155285
2844	pyridoxal phosphate	Cofactors and Vitamins	Vitamin B6 Metabolism	5331	LC/MS Neg	492	943	246.017	41468-25-1	1051	1022	C00018	HMDB01491	100584	201018	163313	163020	147150		203304	168821	264142	69949		173605	129724	34268	152450
2842	pyridoxamine	Cofactors and Vitamins	Vitamin B6 Metabolism	2150	LC/MS Pos Early	568	2975	169.097	58052-48-5	1052	1023	C00534	HMDB01431	405761	779779	258879	1153911	579036		939967	327745	663025	353976	214125	715470		340210	527911	281460	370471	687675			458860	289673	321064	230411		845355	186925	366896	285199	238059		397816	436044	218640
2843	pyridoxamine phosphate	Cofactors and Vitamins	Vitamin B6 Metabolism	3138	LC/MS Pos Early	493	1932	249.063	529-96-4	1053	1024	C00647	HMDB01555	274277	339509	345598	1664133	1118824		954836	243844	447227	226753	44136	277141	124953	78138	370504
2841	pyridoxine (Vitamin B6)	Cofactors and Vitamins	Vitamin B6 Metabolism	608	LC/MS Pos Early	936	2442	170.081	58-56-0	1054	1025	C00314	HMDB02075	417678	1032645	592055	763685	1150959	210536	849487	382401	897807	306301	394162	694478	473837	321192	575796	662585	502761	908483	80936	317801	197684	186650	240652	219739	321195	168124	158451	366433	208036	413611	128745	212950	382086	241058	482404
51	pyroglutamine*	Amino Acid	Glutamate Metabolism	46225	LC/MS Pos Early	100001540	1900	129.066	2353-44-8	134508	118562			871707	1248361	1369610	1295649	1554729	360522	1122921	792261	1269418	324374	719147	1021263	1058927	361984	1091880	316301	501755	822422		594758	231983	135801	262380	293526	529504	1529641	159134	221302	214889	393758		310836	418539	302004	506249
3205	quinate	Xenobiotics	Food Component/Plant	18335	LC/MS Polar	100000442	2432.9	191.056	77-95-2	6508	10246715	C00296	HMDB03072	182465	467497	99049	151335	1300807		330922	362082	227878	474282	993986	324215	84341		510273	824174	2301330	3837197	616183	983403	823233	707261	1913910	1723495	1259659	1197714	569547	984249	1197727	1593334	729001	544029	1172669	1232650	1649313
2836	retinol (Vitamin A)	Cofactors and Vitamins	Vitamin A Metabolism	1806	LC/MS Pos Late	498	1636	269.226	68-26-8	445354	393012	C00473	HMDB00305	158052	595425	337883	350080	383503		546099	229988	772674	95584	205924	512160	221038	62389	209792					104047									77905		75624			84208
859	ribonate	Carbohydrate	Pentose Metabolism	27731	LC/MS Polar	100001007	2425	165.04	1936-08-03	5460677	4574162	C01685	HMDB00867	227266	689908	521482	1141001	1359808		772844	575957	898400		420144	597762			792722											114339							276428
320	S-adenosylhomocysteine (SAH)	Amino Acid	Methionine Cysteine SAM and Taurine Metabolism	42382	LC/MS Neg	197	1832.4	383.114	979-92-0	439155	16788012	C00021	HMDB00939	552713	1190169	1065423	1283693	1477691	220839	1301985	274829	1443069	343247	89461	643893	958851	240630	687615	41901	40064	48613		39432	58630		49346	20933	40692	36759	37747		27254	21127		16750	42378	20731
319	S-adenosylmethionine (SAM)	Amino Acid	Methionine Cysteine SAM and Taurine Metabolism	15915	LC/MS Pos Late	1263	573	399.145	24346-00-7;86867-01-8;86867-0108	34755		C00019	HMDB01185	252305	663921	1416649	633342	804850	100151	529841	239731	518714	162655		742262	634508	159122	761921
3210	salicin	Xenobiotics	Food Component/Plant	38164	LC/MS Pos Early	100002378	1805	309.094	138-52-3	439503	4961	C01451	HMDB03546	8089766	9428479	8520069	12471688	17445160	2141628	12473268	8471114	11085657	5701566	6829017	11169715	10421620	6256003	11344024	333491	364597	516690	70699	707842	284210	76206	280420	144596	163458	794390	446711	251702	267232	384337		178365	422658	96149	209799
851	sedoheptulose-7-phosphate	Carbohydrate	Pentose Phosphate Pathway	35649	LC/MS Pos Early	100001628	540	273.037	2646-35-7	616	596	C05382	HMDB01068	1275408	1891566	2043064	4324360	3359962	169037	2699703	1060214	2602395	477223	461870	1815326	2203469	651208	2406297			31727		52351						143719							27094
9	serine	Amino Acid	Glycine Serine and Threonine Metabolism	1648	LC/MS Pos Early	503	1239	106.05	56-45-1	5951	5736	C00065	HMDB00187	67100176	102207336	121845912	197458496	234310240	9033312	157982496	92568600	158283376	35652824	48074924	94077728	50095772	28578356	109732832	2820820	4748310	6509821	909100	3174649	1032695	1440028	1804128	1428989	2478621	3848730	2738536	2860926	2188175	1993494	1883025	885934	5053618	1012572	2334554
390	spermidine	Amino Acid	Polyamine Metabolism	485	LC/MS Pos Early	50	3355	146.165	124-20-9	1102	1071	C00315	HMDB01257	19106550	33779912	25939260	74204984	90325648	2243670	54780660	21881592	42233216	17552360	13471282	25338248	10856214	5527202	28449504	2831434	3177304	1401634	360028	3089203	1086302	718170	843855	704102	1430157	552540	2619486	592355	747638	842878	46663	1018249	923479	324449	231144
388	spermine	Amino Acid	Polyamine Metabolism	603	LC/MS Pos Late	507	758	203.223	71-44-3	1103	1072	C00750	HMDB01256	222985	356454	372329	881920	1287616		896541	393010	719035	129913	280232	391658	85067		356813		30189
1777	sphinganine	Lipid	Sphingolipid Metabolism	17769	LC/MS Pos Late	313	1413	302.305	3102-56-5	3126	3014	C00836	HMDB00269	763056	934032	609346	883725	1045029	465717	910085	493089	994550	602957	350084	842933	463612	388633	709642	223082	646130	731319	603944	515219	348403	263748	556351	339306	332652	140054	210922	304327	455936	492639	969660	140294	341764	411718	392557
1796	sphingomyelin (d18:1/14:0 d16:1/16:0)*	Lipid	Sphingolipid Metabolism	42463	LC/MS Pos Late	100004328	1998	675.544		11433862	9608732			3413412	6672082	5509216	9154878	11426949	1326605	7242901	3123447	7589648	2383062	6635162	5947856	4252097	2011122	6412636	5174188	8608575	10037709	4700780	7941561	10360512	5689180	9358421	5568128	6237626	5964444	5504929	8604854	6005789	6861663	6856786	3979226	8568530	4827977	7331288
1805	sphingomyelin (d18:1/15:0 d16:1/17:0)*	Lipid	Sphingolipid Metabolism	52433	LC/MS Pos Late	100006314	2082	689.559	121999-58-4		28532779			2025124	4268114	3600416	4889829	7633724	701931	5151675	2144914	5086141	1524925	3586142	3908995	2501419	1120621	3792968	3084159	6231636	6556172	3253925	6974127	6411210	4104963	6159485	3844477	5373999	4352998	3602876	5801546	4901212	5791747	4707531	2543260	5522408	4118097	6135634
1810	sphingomyelin (d18:1/17:0 d17:1/18:0 d19:1/16:0)	Lipid	Sphingolipid Metabolism	52615	LC/MS Pos Late	100008920	2312	717.591	121999-64-2					1596357	4526483	2680510	3238362	5202540	213532	4991319	1990767	3882907	1034122	2031570	2887285	2052841	569424	2452250	1872522	5140919	5411793	2574243	5830681	4377200	3135774	4957203	3166658	4727637	3516653	2074749	3975154	4231520	4770487	3694721	1362363	3820736	3494255	5223346
1782	sphingomyelin (d18:1/18:1 d18:2/18:0)	Lipid	Sphingolipid Metabolism	37529	LC/MS Pos Late	100002106	2167	729.591	108392-10-5	6443882	4947837			2479022	3870447	3843390	3813628	5235339	1300547	4215280	2866461	4493195	1939376	3864951	3478171	2954452	1596984	4169440	5380749	6721062	7449363	4433491	8591381	7906525	5196875	7106852	5132338	6999115	6583137	5556950	6843945	6992308	7440235	7426293	4497148	6774139	6105663	8018555
1803	sphingomyelin (d18:1/20:0 d16:1/22:0)*	Lipid	Sphingolipid Metabolism	48490	LC/MS Pos Late	100006290	2685	759.638			23113477			3693281	34191860	6867596	9627658	40174820	1140528	22198494	5518145	11576359	3005834	6348999	21148000	4667873	1769117	6685728	6068535	13055319	11912126	5182857	13117803	16468128	6968203	11969353	6809855	12518796	8013207	6587010	13458134	9162886	14739871	9223564	4970998	12700098	9353217	12212317
1800	sphingomyelin (d18:1/20:1 d18:2/20:0)*	Lipid	Sphingolipid Metabolism	48491	LC/MS Pos Late	100006292	2383	757.622	222403-67-0					1546689	2591517	2192262	1802360	3177944	479405	3000385	1615869	2754926	1044870	2149231	2073856	1638498	723542	2212869	2340553	3835906	4393066	2184235	5618121	4153683	2949539	4028188	2748350	4766007	4299122	2755328	4124333	4640062	5446134	4516010	1869736	3884269	4014163	5759823
1806	sphingomyelin (d18:1/21:0 d17:1/22:0 d16:1/23:0)*	Lipid	Sphingolipid Metabolism	52495	LC/MS Pos Late	100009025	2793	773.653						586298	1566712	949032	1180338	1658825	139213	1697612	635727	1679634	405864	836704	1103727	661156	206601	876394	558506	1396850	1459199	747058	1916703	1388262	930821	1530442	859313	1641866	1139274	660665	1204878	1381604	1764693	1181326	562465	1130373	1269826	1891597
1802	sphingomyelin (d18:1/22:1 d18:2/22:0 d16:1/24:1)*	Lipid	Sphingolipid Metabolism	48493	LC/MS Pos Late	100006295	2666	785.653			29368329			9533608	51377604	16001483	15616188	58200656	2840409	41048648	12745482	26774248	6506453	14502376	33376540	10210986	3629372	16003687	12684885	22242652	26525854	8583880	32689076	33470246	10443655	25871584	12014499	30341128	16042431	13116310	25305360	23746420	29766316	20311604	8519805	25113166	19689034	30676426
1798	sphingomyelin (d18:1/24:1 d18:2/24:0)*	Lipid	Sphingolipid Metabolism	47153	LC/MS Pos Late	100005986	3033	813.684	94359-13-4		24846874			62784036	170877600	106047920	135217552	180606016	17596860	185809056	64097960	200379408	47353880	87631248	115336840	72607440	24940958	97930696	100553464	148988304	162590256	74876000	177658560	182755136	95710520	155837040	86913880	150434304	120944304	108918960	158628976	131077024	149744592	126314448	78316192	151437296	115487520	173163952
1797	sphingomyelin (d18:2/14:0 d18:1/14:1)*	Lipid	Sphingolipid Metabolism	47154	LC/MS Pos Late	100005985	1860	673.528						132116	320114	236072	349543	496038		275465	133925	312335	78592	241562	266271	193782	61170	238382	145870	265257	257178	152834	206247	437521	156245	226290	172248	160422	174652	191963	278743	137431	174248	272663	160571	276643	87761	205966
1799	sphingomyelin (d18:2/16:0 d18:1/16:1)*	Lipid	Sphingolipid Metabolism	42459	LC/MS Pos Late	100004329	2002	701.559						5269003	10194922	8480751	14766086	14253947	1927254	11484436	4729390	11355188	3950522	8331211	9361607	6686687	3194524	8364365	7276084	10271955	12577949	5635908	11878454	15810441	6837749	11975217	6831584	9142865	8228588	8330936	10978332	8974267	9872211	10719454	6041400	10948806	7333890	10638322
1807	sphingomyelin (d18:2/23:0 d18:1/23:1 d17:1/24:1)*	Lipid	Sphingolipid Metabolism	52435	LC/MS Pos Late	100008956	2845	799.669						2176898	6450115	3780296	3893216	5813675	494617	7082201	2326014	6883297	1221849	2960803	4263581	2627371	655547	2911566	2300821	3914391	4467640	2025249	5612462	4385067	2543847	4453072	2412506	4639536	3582145	2649247	3794182	4246685	4816004	3492529	1939061	3759543	3662812	5535672
1808	sphingomyelin (d18:2/24:1 d18:1/24:2)*	Lipid	Sphingolipid Metabolism	52437	LC/MS Pos Late	100008957	2635	811.669						36128428	66741704	50455040	41218344	73694664	9799006	76818552	36439496	77597768	23381740	40322064	50329100	35833000	9914529	45421816	56178680	55857124	109280144	29251122	146232784	98910080	30229916	108205152	44036620	107143352	86298088	54475464	78755440	105938160	86925576	89551304	34183780	78934144	58721312	134130576
1786	sphingosine	Lipid	Sphingolipid Metabolism	17747	LC/MS Pos Late	297	1393	300.29	123-78-4	5353955	4510275	C00319	HMDB00252	523344	967814	358603	634563	1099676	228768	680412	209147	859672	279558	181249	521451	353136	163994	646865	97205	290030	278644		196762	73201	71116				126539	61570			135223					76417
3227	stachydrine	Xenobiotics	Food Component/Plant	34384	LC/MS Pos Early	100001296	1440	144.102	4136-37-2	115244	103115	C10172	HMDB04827		369348	324054	3931572	1194942		348739	390250	421972	4372449	1036431	363399	318298	3676856	779540	168240	166089	301643	143197	1114327	304534	258431	256261	306563	316854	263548	296303	416593	407404	248505		62050	7539682	220928	195004
1424	stearoyl ethanolamide	Lipid	Endocannabinoid	38625	LC/MS Pos Late	100002254	1787	328.321	111-57-9	27902	25958		HMDB13078	252404	400540	196350	338582	404147	120085	484465	225243	374515	231836	397633	388485	195444	138266	261892	106027	173432	199132	169182	223482	185419	100481	159251	151072	168617	240592	118418	184774	220187	217342	202609	95928	151657	128248	159180
1781	stearoyl sphingomyelin (d18:1/18:0)	Lipid	Sphingolipid Metabolism	19503	LC/MS Pos Late	1538	2400	731.606	85187-10-6;85187-10-6	6453725	4956085	C00550	HMDB01348	15548077	29233632	22281692	19133072	30494964	3435365	31925402	16274834	29532500	10592103	20219550	22692372	16129814	5993798	20778720	24184712	33961456	40434944	18270928	40762564	48988532	25206852	39624344	22676156	34897976	30569568	26895544	44143928	32567332	37970272	33695228	20092908	42935072	27560378	38921264
1272	stearoylcarnitine	Lipid	Fatty Acid Metabolism(Acyl Carnitine)	34409	LC/MS Pos Late	100001391	1485	428.373	18822-91-8	6426855	21233653		HMDB00848	834337	1481981	1253845	2712514	2111929	479640	1956507	919499	1796281	668486	932527	1693363	987038	331917	1236168	5202565	16315128	28803330	13620999	12574369	14052098	8629432	27274548	15186864	10273828	3292031	6481080	7276716	12433804	9803575	1399281	5103466	7838956	10016219	12214587
1015	succinate	Energy	TCA Cycle	1437	LC/MS Polar	252	3149	117.019	110-15-6	1110	1078	C00042	HMDB00254	102079752	251760352	163477008	292637792	240265744	20860620	275148608	95480896	242613088	65925340	51887532	155859728	122527440	35423920	157613040	2407906	4809914	5810576	2254570	3426508	3097088	2834229	3462322	3913609	3068888	3343435	2561923	2633369	2666490	3234980	2084115	2351080	4272747	3096952	2984488
3735	succinimide	Xenobiotics	Chemical	41888	LC/MS Polar	100003696	2155	116.035	123-56-8	11439	10955	C07273		94037	134917		139168	268080		196194		139557	129419		116189	145695	100301	160157
1014	succinylcarnitine	Energy	TCA Cycle	37058	LC/MS Pos Early	100001948	2291	262.129						155996	268099	366658	1000132	461484		365045	203073	452828	89307	169966	413230	308378	159795	251917		122952	188500					71981			431174	108179						117160
340	taurine	Amino Acid	Methionine Cysteine SAM and Taurine Metabolism	2125	LC/MS Pos Early	512	660	126.022	107-35-7	1123	1091	C00245	HMDB00251		120839	108351	285676	206950		155097	64931	141816			99812			114963		184823	114736		323473						247965		87643				44892
2829	thiamin (Vitamin B1)	Cofactors and Vitamins	Thiamine Metabolism	5341	LC/MS Pos Early	873	3050	265.112	59-43-8	1130		C00378	HMDB00235	227315	696789	628711	1007665	4308733		685635	390680	561703	275229	589539	534391	205469	183325	1966434
2831	thiamin diphosphate	Cofactors and Vitamins	Thiamine Metabolism	35670	LC/MS Neg	522	1195.1	423.03	154-87-0	1132	8715	C00068	HMDB01372	510211	1126676	649630	1147548	1152866	83955	1161707	477933	1328704	366508	260788	944967	786753	318382	800388
2830	thiamin monophosphate	Cofactors and Vitamins	Thiamine Metabolism	15798	LC/MS Pos Early	523	2378	345.078	532-40-1	3382778	2627905	C01081	HMDB02666	69855	290032	195373	237273	294533		239798	46823	263316	54599		192485	185732	57784	196037
3741	thiosulfate	Xenobiotics	Chemical	40086	LC/MS Neg	525	617	112.937	7772-98-7	1084	1054	C05529		133190	144271	120389	123747	373588		241193	130462	93493		244319	86706	49625		168212			100025			65658				32227	37046				39223			46098
2778	threonate	Cofactors and Vitamins	Ascorbate and Aldarate Metabolism	27738	LC/MS Polar	100001022	2384	135.03	70753-61-6	151152	133224	C01620	HMDB00943		716509	1466427	3356748	3807723		290361	928448	2390277	854794	191890		95349		2580900	89938	148904	540145		176448			322025	193834		673656		140505	154608	150293					97408
14	threonine	Amino Acid	Glycine Serine and Threonine Metabolism	1284	LC/MS Pos Early	564	1514	120.066	72-19-5	6288	6051	C00188	HMDB00167	43441016	85518600	109681872	203173376	257888080	3497472	145147744	63614816	148775296	17657860	25875016	69512136	32610152	14019052	100285952	1487192	1744180	2233263	348883	1283211	634298	688121		444121	887007	1319837	750821	1209290	693019	765265		367456	2037948		707341
721	threonylphenylalanine	Peptide	Dipeptide	31530	LC/MS Neg	100001125	2322	265.119	16875-27-7	4099799;4099798	3313819			36773	33340	165700	195017	171365		97284	108244	87127			46897	71453	20860	107586		42168	23791		37403							19608
2732	thymidine	Nucleotide	Pyrimidine Metabolism Thymine containing	2183	LC/MS Neg	872	1963.7	241.083	50-89-5	5789	5585	C00214	HMDB00273	79330	103164	85740	381402	252464		289827	99676	172262	38695		145799	56973	23009	140083
2728	thymidine 5'-monophosphate	Nucleotide	Pyrimidine Metabolism Thymine containing	12023	LC/MS Neg	1248	883	321.049	33430-62-5	9700	10239189	C00364	HMDB01227	1952102	3410973	2055507	8974701	7124901	134188	5787922	2626177	5258798	1048489	368604	3542350	1655590	708917	3168163
2733	thymine	Nucleotide	Pyrimidine Metabolism Thymine containing	604	LC/MS Polar	882	1001.2	125.036	65-71-4	1135	1103	C00178	HMDB00262	198487	441717	265626	1457028	1295847		941968	219439	599408			384054	121598		446321
370	trans-4-hydroxyproline	Amino Acid	Urea cycle; Arginine and Proline Metabolism	32306	LC/MS Pos Early	1001	1064	132.066	51-35-4	5810	5605	C01157	HMDB00725	28563504	75737568	61044016	54092312	113213504	8202105	62771036	42817020	53597836	27291844	24213128	49114988	21884764	19968804	64573988	11002098	7952509	15533177	985291	5545822	3736977	2930053	3213666	2770035	5082057	9277239	2497976	5317738	3267838	5993937	1026371	2354718	4961825	3161520	6872061
64	trans-urocanate	Amino Acid	Histidine Metabolism	607	LC/MS Polar	537	1882.5	137.036	104-98-3	736715	643824	C00785	HMDB00301		171527				272917	275438	145794	193836	235032	280002	157190		637364	256929		241505	405677	215914	185466	62115	72445	440587	195479	404178	322110	1779552	404475	183175	98951	430431	70832	183295	133125	289560
2760	trigonelline (N'-methylnicotinate)	Cofactors and Vitamins	Nicotinate and Nicotinamide Metabolism	32401	LC/MS Pos Early	100001092	1388	138.055	535-83-1	5570	5369	C01004	HMDB00875	189466	378903	412472	283846	227714		153863	126635	333171	319697	412453	219783	219338	151939	276724		79325	65772			286521		176966	191539	127430		168055	224134	216935	143634	153227		181160		127912
209	tryptophan	Amino Acid	Tryptophan Metabolism	54	LC/MS Pos Early	565	2986	205.097	73-22-3	6305	6066	C00078	HMDB00929	10659661	19498724	39307832	57238608	85451480	919316	36315104	19020024	37285344	5057043	6007950	16710159	11312028	4045483	28107790	355545	543598	566731	63704	366727	119241	177001	209030	128389	251781	543521	263266	215327	170040	205461	93108	105029	260015	103974	260659
119	tyrosine	Amino Acid	Phenylalanine and Tyrosine Metabolism	1299	LC/MS Pos Early	815	2430	182.081	60-18-4	6057	5833	C00082	HMDB00158	98795680	144926544	215195008	329709216	387274080	9582756	239606400	132555336	251199792	43857184	63491408	145382624	82622656	36120388	196158240	1839791	3989310	2987110	150901	2502196	521351	969868	967047	341793	853231	2267864	2133274	915301	1170170	1437939	199229	586512	1038681	683451	1155092
745	tyrosylglycine	Peptide	Dipeptide	41375	LC/MS Neg	100003598	1635	237.088	673-05-5	259323	227627			172444	184669	1207555	580340	1047728	54334	371306	433906	344584	173077	75066	255934	754121	165331	606734
959	UDP-galactose	Carbohydrate	Nucleotide Sugar	15860	LC/MS Polar	100000298	4000	565.048	2956-16-3;91183-98-1;137868-52-1	18068	17069	C00052	HMDB00302	38129	87699	38674	146675	132849		108589	32971	117961			91738	26916		66632
955	UDP-glucose	Carbohydrate	Nucleotide Sugar	32344	LC/MS Polar	1096	3950	565.048	117756-22-6	8629	8308	C00029	HMDB00286	451942	526190	238830	1107223	1151570	27044	1105034	403159	681093	239759	198287	643232	335597	152994	472483
2611	urate	Nucleotide	Purine Metabolism (Hypo)Xanthine/Inosine containing	1604	LC/MS Pos Early	1134	776	169.036	69-93-2;120K5305	1175		C00366	HMDB00289	105208	417177	387842	320577	661201	51144	394953	253908	440383	51130	337872	263352	231949	35313	235701			43528														590950			17552
2690	uridine	Nucleotide	Pyrimidine Metabolism Uracil containing	606	LC/MS Neg	535	1457.6	243.062	58-96-8	6029	5807	C00299	HMDB00296	1171134	1722960	1460765	4270316	3228026	68677	3453912	1395719	2768862	620811	198861	2023523	943945	369690	2436044
2684	uridine 5'-diphosphate (UDP)	Nucleotide	Pyrimidine Metabolism Uracil containing	5345	LC/MS Neg	870	599.5	402.995	21931-53-3	6031	5809	C00015	HMDB00295	718013	373294	1174780		834465	442935	887272	1063252	599224	1048699	357081	850405	1384819	1117405	1067412	241133	250821	129571	38396	256548	145960	23411	102428	37143	183597	23588	395604	48150	58653	120931		82086	17347		22854
2685	uridine 5'-monophosphate (UMP)	Nucleotide	Pyrimidine Metabolism Uracil containing	2856	LC/MS Pos Early	869	590	325.043	3387-36-8	6030	1399139	C00105	HMDB00288	6805724	7098933	6802894	13831745	12874979	1523662	12536070	8414885	11846513	3678485	1158160	10419190	7314807	4713718	11340485	56602	104143	54964		169183							158384		52477			15064
2683	uridine 5'-triphosphate (UTP)	Nucleotide	Pyrimidine Metabolism Uracil containing	33448	LC/MS Neg	871	572	482.961	19817-92-6	6133	5903	C00075	HMDB00285	32642		83252	49253	32448		34490	79136		106808		30135	215642	143060	62368			18870									41986
296	valine	Amino Acid	Leucine Isoleucine and Valine Metabolism	1649	LC/MS Pos Early	566	2479	118.086	72-18-4	6287	6050	C00183	HMDB00883	59823712	128665584	127654208	288630880	321899456	7783495	192495456	76489776	178849232	28199066	38417776	88085288	43375808	21752784	130890232
759	valylglutamine	Peptide	Dipeptide	42079	LC/MS Pos Early	100003640	2295	246.145	42854-54-6	5253209	4419671			5188305	4121464	16522411	9206313	14528995	734294	6315479	7216207	7912702	2951260	4273868	7028086	11220792	2826113	9445760	100403	406633	169357		282846						35529	312009	39852	64688	127514
760	valylglycine	Peptide	Dipeptide	40475	LC/MS Pos Early	100003641	2444	175.108	686-43-1	136487	120256			11993296	19064628	41963032	50050796	69797200	1452793	31296012	17355640	30026424	10142010	7755892	19576988	18387442	8757144	38260160	174819	397662	121927		158401							365390		47879	186818
763	valylleucine	Peptide	Dipeptide	39994	LC/MS Neg	100003210	3335	229.156	22906-55-4	352039	312586			995274	785974	6448872	3115080	5130955	641979	1756526	1513647	2001954	665205	1465459	1448233	5147475	1486044	2778845	305103	717278	975482	49642	479579	50105	66347	267100		142223	254797	1368593	187364	492275	922675		114588	55003	82628	118132
2604	xanthine	Nucleotide	Purine Metabolism (Hypo)Xanthine/Inosine containing	3147	LC/MS Neg	1004	910	151.026	69-89-6	1188	1151	C00385	HMDB00292	134027	130461	95630	123024	117228	50783	165934	128596	161352	47657	54083	110954	108073	57750	85293			16053		18085	25024		20800				30491	15318		84054		24470	83419
2605	xanthosine 5'-monophosphate (xmp)	Nucleotide	Purine Metabolism (Hypo)Xanthine/Inosine containing	12024	LC/MS Neg	1251	580	363.035	25899-70-1	73323	10463791	C00655	HMDB01554	47155	217595	86105	229891	113258		144304	95936	312184		369819	124622	33013		84112
